# Supplementary material for: Immunogenicity of Mycobacterial Extracellular Vesicles Isolated From Host-Related Conditions Informs About Tuberculosis Disease Status
Source: Front Microbiol. 2022 Jun 22;13:907296. doi: 10.3389/fmicb.2022.907296 (PMC9257102; doi:10.3389/fmicb.2022.907296)
Supplement: Supplementary file 1 [file Data_Sheet_1.zip › Table S1.xlsx]

## Sheet: Sheet1
Supplementary Table S1
							Replicates ID		SpC						SAF						NSAF
Gi	Rv	Description	#Peptides	#Unique	-10lgP	Mass (Kda)	HI	LI	HI1	HI2	HI3	LI1	LI2	LI3	HI1	HI2	HI3	LI1	LI2	LI3	HI1	HI2	HI3	LI1	LI2	LI3
15607144	Rv0002	DNA polymerase III subunit beta [Mycobacterium tuberculosis H37Rv | 83332.12]	6	6	369.32	42113	3	2	8	18	18	1	1	0	0.000189965	0.000427421	0.000427421	2.37456e-05	2.37456e-05	0	0.0879375	0.188767	0.129581	0.109396	0.0891759	0
15607145	Rv0003	recombination protein F [Mycobacterium tuberculosis H37Rv | 83332.12]	2	2	145.18	42212	3	0	1	2	3	0	0	0	2.36899e-05	4.73799e-05	7.10698e-05	0	0	0	0.0109664	0.020925	0.0215463	0	0	0
15607148	Rv0006	DNA gyrase subunit A [Mycobacterium tuberculosis H37Rv | 83332.12]	8	8	366.99	92274	3	3	7	4	12	2	4	2	7.5861e-05	4.33492e-05	0.000130047	2.16746e-05	4.33492e-05	2.16746e-05	0.0351171	0.0191448	0.0394265	0.0998544	0.162796	0.082738
15607151	Rv0009	iron-regulated peptidyl-prolyl cis-trans isomerase A [Mycobacterium tuberculosis H37Rv | 83332.12]	3	3	235.02	19239	0	0	0	0	0	0	0	0	0	0	0	0	0	0	0	0	0	0	0	0
15607160	Rv0018c	serine/threonine phosphatase [Mycobacterium tuberculosis H37Rv | 83332.12]	2	2	167.9	53812	2	0	0	3	1	0	0	0	0	5.57496e-05	1.85832e-05	0	0	0	0	0.0246214	0.00563388	0	0	0
15607162	Rv0020c	hypothetical protein [Mycobacterium tuberculosis H37Rv | 83332.12]	6	6	298.43	56880	3	0	1	1	1	0	0	0	1.75809e-05	1.75809e-05	1.75809e-05	0	0	0	0.00813844	0.00776446	0.00533	0	0	0
57116683	Rv0035	fatty-acid-CoA ligase [Mycobacterium tuberculosis H37Rv | 83332.12]	2	2	119	60962	2	0	1	0	2	0	0	0	1.64037e-05	0	3.28073e-05	0	0	0	0.00759349	0	0.0099462	0	0	0
15607178	Rv0036c	hypothetical protein [Mycobacterium tuberculosis H37Rv | 83332.12]	5	5	291.31	27546	3	0	1	1	4	0	0	0	3.63029e-05	3.63029e-05	0.000145212	0	0	0	0.0168051	0.0160329	0.0440238	0	0	0
15607183	Rv0041	leucyl-tRNA synthetase [Mycobacterium tuberculosis H37Rv | 83332.12]	15	15	455.37	107595	3	0	24	27	37	0	0	0	0.000223059	0.000250941	0.000343882	0	0	0	0.103257	0.110826	0.104255	0	0	0
15607186	Rv0044c	oxidoreductase [Mycobacterium tuberculosis H37Rv | 83332.12]	3	3	200.57	28524	3	0	4	7	9	0	0	0	0.000140233	0.000245407	0.000315524	0	0	0	0.0649158	0.108382	0.0956574	0	0	0
15607188	Rv0046c	myo-inositol-1-phosphate synthase INO1 (inositol 1-phosphate synthetase) (D-glucose 6-phosphate cycloaldolase) (glucose 6-phosphate cyclase) (glucocycloaldolase) [Mycobacterium tuberculosis H37Rv | 83332.12]	8	8	361.16	40094	3	2	11	13	27	0	2	1	0.000274355	0.000324238	0.000673417	0	4.98828e-05	2.49414e-05	0.127003	0.143197	0.20416	0	0.187333	0.0952084
57116685	Rv0050	bifunctional penicillin-binding protein 1A/1B [Mycobacterium tuberculosis H37Rv | 83332.12]	4	4	256.56	71150	3	0	2	3	6	0	0	0	2.81096e-05	4.21644e-05	8.43289e-05	0	0	0	0.0130123	0.0186216	0.025566	0	0	0
15607194	Rv0052	hypothetical protein [Mycobacterium tuberculosis H37Rv | 83332.12]	3	3	196.54	20387	3	0	1	3	4	0	0	0	4.90509e-05	0.000147153	0.000196203	0	0	0	0.0227063	0.0649888	0.059483	0	0	0
15607195	Rv0053	30S ribosomal protein S6 [Mycobacterium tuberculosis H37Rv | 83332.12]	2	2	163.38	10935	0	0	0	0	0	0	0	0	0	0	0	0	0	0	0	0	0	0	0	0
15607196	Rv0054	single-stranded DNA-binding protein [Mycobacterium tuberculosis H37Rv | 83332.12]	4	4	370.1	17353	3	3	40	44	57	8	7	7	0.00230508	0.00253558	0.00328473	0.000461015	0.000403388	0.000403388	1.06705	1.11982	0.995834	2.12389	1.51491	1.53985
15607198	Rv0056	50S ribosomal protein L9 [Mycobacterium tuberculosis H37Rv | 83332.12]	3	3	284.9	16170	3	3	22	16	23	3	4	1	0.00136054	0.000989487	0.00142239	0.000185529	0.000247372	6.18429e-05	0.629815	0.436999	0.431225	0.854727	0.928996	0.236072
15607205	Rv0063	oxidoreductase [Mycobacterium tuberculosis H37Rv | 83332.12]	3	3	167.56	49301	3	0	1	1	2	0	0	0	2.02836e-05	2.02836e-05	4.05671e-05	0	0	0	0.00938955	0.00895808	0.0122987	0	0	0
15607208	Rv0066c	isocitrate dehydrogenase [Mycobacterium tuberculosis H37Rv | 83332.12]	12	12	468.8	82550	3	2	17	17	27	0	1	1	0.000205936	0.000205936	0.000327075	0	1.21139e-05	1.21139e-05	0.0953306	0.09095	0.0991592	0	0.0454932	0.0462421
15607216	Rv0074	hypothetical protein [Mycobacterium tuberculosis H37Rv | 83332.12]	3	3	200.28	42791	3	0	2	4	4	0	0	0	4.67388e-05	9.34776e-05	9.34776e-05	0	0	0	0.0216361	0.0412837	0.0283396	0	0	0
15607217	Rv0075	aminotransferase [Mycobacterium tuberculosis H37Rv | 83332.12]	5	5	306.97	42766	3	0	13	11	17	0	0	0	0.00030398	0.000257214	0.000397512	0	0	0	0.140717	0.113596	0.120514	0	0	0
15607261	Rv0119	acyl-CoA synthetase [Mycobacterium tuberculosis H37Rv | 83332.12]	6	6	268.53	55159	3	0	4	5	9	0	0	0	7.25176e-05	9.0647e-05	0.000163165	0	0	0	0.0335694	0.0400336	0.0494667	0	0	0
15607268	Rv0126	trehalose synthase TRES [Mycobacterium tuberculosis H37Rv | 83332.12]	14	14	431.88	68593	3	0	15	18	24	0	0	0	0.000218681	0.000262417	0.00034989	0	0	0	0.101231	0.115895	0.106076	0	0	0
15607269	Rv0127	hypothetical protein [Mycobacterium tuberculosis H37Rv | 83332.12]	11	11	375.15	49879	3	1	9	11	28	0	1	0	0.000180437	0.000220534	0.000561358	0	2.00485e-05	0	0.0835267	0.0973971	0.170187	0	0.0752915	0
57116693	Rv0129c	secreted antigen 85-C FBPC (85C) (antigen 85 complex C) (AG58C) (Mycolyl transferase 85C) (fibronectin-binding protein C) [Mycobacterium tuberculosis H37Rv | 83332.12]	3	3	203.42	36771	3	3	7	5	9	1	5	4	0.000190367	0.000135977	0.000244758	2.71953e-05	0.000135977	0.000108781	0.0881238	0.0600531	0.0742034	0.125288	0.510656	0.41525
15607273	Rv0131c	acyl-CoA dehydrogenase FADE1 [Mycobacterium tuberculosis H37Rv | 83332.12]	5	5	321.38	50224	3	0	3	5	19	0	0	0	5.97324e-05	9.9554e-05	0.000378305	0	0	0	0.027651	0.0439673	0.114691	0	0	0
15607286	Rv0144	TetR family transcriptional regulator [Mycobacterium tuberculosis H37Rv | 83332.12]	4	4	352.27	30643	3	3	7	8	11	2	2	1	0.000228437	0.000261071	0.000358973	6.52678e-05	6.52678e-05	3.26339e-05	0.105747	0.1153	0.10883	0.300687	0.245111	0.124573
15607289	Rv0147	aldehyde dehydrogenase [Mycobacterium tuberculosis H37Rv | 83332.12]	5	5	273.6	55035	3	2	4	8	9	0	1	2	7.2681e-05	0.000145362	0.000163532	0	1.81703e-05	3.63405e-05	0.0336451	0.0641981	0.0495781	0	0.0682378	0.138722
15607290	Rv0148	short-chain type dehydrogenase/reductase [Mycobacterium tuberculosis H37Rv | 83332.12]	10	10	399.87	29779	3	2	15	13	31	2	0	1	0.000503711	0.000436549	0.001041	6.71614e-05	0	3.35807e-05	0.233175	0.192799	0.315601	0.309411	0	0.128187
15607295	Rv0153c	phosphotyrosine protein phosphatase PTPB (protein-tyrosine-phosphatase) (PTPase) [Mycobacterium tuberculosis H37Rv | 83332.12]	2	2	157.27	30154	3	0	1	1	3	0	0	0	3.31631e-05	3.31631e-05	9.94893e-05	0	0	0	0.0153517	0.0146462	0.0301622	0	0	0
15607296	Rv0154c	acyl-CoA dehydrogenase FADE2 [Mycobacterium tuberculosis H37Rv | 83332.12]	8	8	342.84	44343	3	0	5	6	10	0	0	0	0.000112757	0.000135309	0.000225515	0	0	0	0.052197	0.0597581	0.0683693	0	0	0
15607297	Rv0155	NAD(P) transhydrogenase subunit alpha [Mycobacterium tuberculosis H37Rv | 83332.12]	4	4	253.12	37694	1	0	0	0	2	0	0	0	0	0	5.30588e-05	0	0	0	0	0	0.0160859	0	0	0
15607303	Rv0161	oxidoreductase [Mycobacterium tuberculosis H37Rv | 83332.12]	3	3	213.82	47356	3	0	2	2	5	0	0	0	4.22333e-05	4.22333e-05	0.000105583	0	0	0	0.0195504	0.018652	0.0320097	0	0	0
57116698	Rv0162c	zinc-type alcohol dehydrogenase E subunit [Mycobacterium tuberculosis H37Rv | 83332.12]	2	2	141.14	39365	3	0	1	4	3	0	0	0	2.54033e-05	0.000101613	7.62098e-05	0	0	0	0.0117595	0.0448767	0.0231045	0	0	0
15607305	Rv0163	hypothetical protein [Mycobacterium tuberculosis H37Rv | 83332.12]	2	2	144.23	16607	3	1	1	2	1	1	0	0	6.02156e-05	0.000120431	6.02156e-05	6.02156e-05	0	0	0.0278746	0.0531875	0.0182556	0.277412	0	0
57116702	Rv0183	lysophospholipase [Mycobacterium tuberculosis H37Rv | 83332.12]	6	6	293.34	30262	0	0	0	0	0	0	0	0	0	0	0	0	0	0	0	0	0	0	0	0
15607327	Rv0186	beta-glucosidase [Mycobacterium tuberculosis H37Rv | 83332.12]	3	3	176.11	73520	3	0	2	3	5	0	0	0	2.72035e-05	4.08052e-05	6.80087e-05	0	0	0	0.0125929	0.0180213	0.0206182	0	0	0
15607328	Rv0187	O-methyltransferase [Mycobacterium tuberculosis H37Rv | 83332.12]	3	3	230.29	23097	3	0	1	2	3	0	0	0	4.32957e-05	8.65913e-05	0.000129887	0	0	0	0.0200422	0.0382424	0.0393779	0	0	0
15607330	Rv0189c	dihydroxy-acid dehydratase [Mycobacterium tuberculosis H37Rv | 83332.12]	5	5	290.85	59352	3	3	7	3	8	3	1	2	0.00011794	5.05459e-05	0.000134789	5.05459e-05	1.68486e-05	3.36973e-05	0.0545963	0.0223232	0.040864	0.232864	0.0632745	0.128632
15607331	Rv0190	hypothetical protein [Mycobacterium tuberculosis H37Rv | 83332.12]	2	2	129.55	10365	1	0	0	0	3	0	0	0	0	0	0.000289436	0	0	0	0	0	0.0877482	0	0	0
15607339	Rv0198c	zinc metalloprotease [Mycobacterium tuberculosis H37Rv | 83332.12]	7	7	359.29	73914	3	0	5	7	11	0	0	0	6.76462e-05	9.47047e-05	0.000148822	0	0	0	0.0313144	0.0418256	0.0451183	0	0	0
15607352	Rv0211	phosphoenolpyruvate carboxykinase [Mycobacterium tuberculosis H37Rv | 83332.12]	11	11	397.89	67253	3	3	13	11	22	1	1	1	0.0001933	0.000163561	0.000327123	1.48692e-05	1.48692e-05	1.48692e-05	0.0894813	0.0722357	0.0991739	0.0685022	0.0558409	0.0567601
15607357	Rv0216	hypothetical protein [Mycobacterium tuberculosis H37Rv | 83332.12]	4	4	284.78	35789	3	0	6	5	12	0	0	0	0.000167649	0.000139708	0.000335299	0	0	0	0.0776072	0.0617009	0.101653	0	0	0
15607363	Rv0222	enoyl-CoA hydratase [Mycobacterium tuberculosis H37Rv | 83332.12]	2	2	143.56	27280	3	0	1	1	3	0	0	0	3.66569e-05	3.66569e-05	0.000109971	0	0	0	0.016969	0.0161892	0.0333398	0	0	0
15607368	Rv0227c	hypothetical protein [Mycobacterium tuberculosis H37Rv | 83332.12]	5	5	250.01	45528	3	2	5	2	5	0	2	1	0.000109823	4.3929e-05	0.000109823	0	4.3929e-05	2.19645e-05	0.0508384	0.0194009	0.0332949	0	0.164974	0.0838448
15607371	Rv0230c	phosphotriesterase [Mycobacterium tuberculosis H37Rv | 83332.12]	3	3	178.12	35886	3	0	1	1	2	0	0	0	2.7866e-05	2.7866e-05	5.5732e-05	0	0	0	0.0128996	0.0123068	0.0168963	0	0	0
15607372	Rv0231	acyl-CoA dehydrogenase FADE4 [Mycobacterium tuberculosis H37Rv | 83332.12]	14	14	522.22	63495	3	3	24	36	48	2	2	3	0.000377983	0.000566974	0.000755965	3.14985e-05	3.14985e-05	4.72478e-05	0.174973	0.2504	0.229186	0.145113	0.118292	0.180358
57116704	Rv0234c	succinic semialdehyde dehydrogenase [Mycobacterium tuberculosis H37Rv | 83332.12]	6	6	366.35	54300	3	0	14	14	20	0	0	0	0.000257827	0.000257827	0.000368324	0	0	0	0.119352	0.113867	0.111665	0	0	0
15607383	Rv0242c	3-ketoacyl-(acyl-carrier-protein) reductase [Mycobacterium tuberculosis H37Rv | 83332.12]	15	15	593.38	46830	3	3	85	94	117	16	18	14	0.00181508	0.00200726	0.0024984	0.000341661	0.000384369	0.000298954	0.840224	0.886492	0.75744	1.57403	1.44348	1.14119
15607384	Rv0243	acetyl-CoA acetyltransferase [Mycobacterium tuberculosis H37Rv | 83332.12]	7	7	381.23	46107	3	3	24	27	34	1	1	1	0.000520528	0.000585594	0.000737415	2.16887e-05	2.16887e-05	2.16887e-05	0.24096	0.258623	0.223562	0.0999193	0.0814511	0.0827919
15607385	Rv0244c	acyl-CoA dehydrogenase FADE5 [Mycobacterium tuberculosis H37Rv | 83332.12]	2	1	176.75	66046	3	0	1	1	2	0	0	0	1.5141e-05	1.5141e-05	3.02819e-05	0	0	0	0.00700897	0.00668689	0.00918058	0	0	0
15607388	Rv0247c	fumarate reductase iron-sulfur subunit [Mycobacterium tuberculosis H37Rv | 83332.12]	3	3	229.97	28626	1	0	0	0	2	0	0	0	0	0	6.98666e-05	0	0	0	0	0	0.0211815	0	0	0
15607389	Rv0248c	succinate dehydrogenase flavoprotein subunit [Mycobacterium tuberculosis H37Rv | 83332.12]	14	14	446.25	70681	3	0	16	14	19	0	0	0	0.000226369	0.000198073	0.000268813	0	0	0	0.10479	0.0874775	0.0814962	0	0	0
15607391	Rv0250c	hypothetical protein [Mycobacterium tuberculosis H37Rv | 83332.12]	2	2	217.27	10896	1	0	0	0	3	0	0	0	0	0	0.00027533	0	0	0	0	0	0.083472	0	0	0
15607392	Rv0251c	heat shock protein hsp (heat-stress-induced ribosome-binding protein A) [Mycobacterium tuberculosis H37Rv | 83332.12]	2	2	231.3	17786	3	0	5	4	10	0	0	0	0.00028112	0.000224896	0.00056224	0	0	0	0.130134	0.0993236	0.170454	0	0	0
15607407	Rv0266c	5-oxoprolinase [Mycobacterium tuberculosis H37Rv | 83332.12]	12	12	407.04	129650	3	1	8	12	17	0	0	1	6.17046e-05	9.25569e-05	0.000131122	0	0	7.71307e-06	0.0285639	0.0408771	0.0397524	0	0	0.029443
15607411	Rv0270	acyl-CoA synthetase [Mycobacterium tuberculosis H37Rv | 83332.12]	13	13	469.44	59893	3	1	15	16	19	0	1	0	0.000250447	0.000267143	0.000317232	0	1.66964e-05	0	0.115935	0.117982	0.0961754	0	0.0627029	0
15607412	Rv0271c	acyl-CoA dehydrogenase FADE6 [Mycobacterium tuberculosis H37Rv | 83332.12]	5	5	284.79	78477	3	0	2	2	7	0	0	0	2.54852e-05	2.54852e-05	8.91981e-05	0	0	0	0.0117974	0.0112553	0.0270422	0	0	0
15607413	Rv0272c	hypothetical protein [Mycobacterium tuberculosis H37Rv | 83332.12]	4	4	279.13	41077	3	0	6	10	8	0	0	0	0.000146067	0.000243445	0.000194756	0	0	0	0.0676166	0.107516	0.0590443	0	0	0
15607422	Rv0281	hypothetical protein [Mycobacterium tuberculosis H37Rv | 83332.12]	3	3	154.52	32998	1	0	0	0	2	0	0	0	0	0	6.06097e-05	0	0	0	0	0	0.0183751	0	0	0
15607432	Rv0291	membrane-anchored mycosin [Mycobacterium tuberculosis H37Rv | 83332.12]	2	2	170.32	46127	3	0	2	4	6	0	0	0	4.33586e-05	8.67171e-05	0.000130076	0	0	0	0.0200713	0.038298	0.0394351	0	0	0
57116717	Rv0296c	sulfatase [Mycobacterium tuberculosis H37Rv | 83332.12]	6	6	264.38	51846	3	0	2	3	7	0	0	0	3.85758e-05	5.78637e-05	0.000135015	0	0	0	0.0178573	0.0255551	0.0409326	0	0	0
15607456	Rv0315	beta-1 3-glucanase precursor [Mycobacterium tuberculosis H37Rv | 83332.12]	3	3	252.44	32186	3	3	6	8	15	2	1	2	0.000186416	0.000248555	0.000466041	6.21388e-05	3.10694e-05	6.21388e-05	0.0862948	0.109773	0.14129	0.286272	0.11668	0.237202
15607474	Rv0333	hypothetical protein [Mycobacterium tuberculosis H37Rv | 83332.12]	2	2	180.91	13074	0	0	0	0	0	0	0	0	0	0	0	0	0	0	0	0	0	0	0	0
15607475	Rv0334	alpha-D-glucose-1-phosphate thymidylyltransferase RmlA [Mycobacterium tuberculosis H37Rv | 83332.12]	3	3	256.14	31492	2	0	0	2	4	0	0	0	0	6.35082e-05	0.000127016	0	0	0	0	0.0280479	0.0385076	0	0	0
15607488	Rv0347	hypothetical protein [Mycobacterium tuberculosis H37Rv | 83332.12]	5	5	222.96	36597	3	0	5	4	7	0	0	0	0.000136623	0.000109299	0.000191273	0	0	0	0.0632448	0.0482709	0.0579881	0	0	0
15607489	Rv0348	transcriptional regulatory protein [Mycobacterium tuberculosis H37Rv | 83332.12]	2	2	102.2	24251	1	0	0	0	3	0	0	0	0	0	0.000123706	0	0	0	0	0	0.037504	0	0	0
15607490	Rv0349	hypothetical protein [Mycobacterium tuberculosis H37Rv | 83332.12]	2	2	123.75	24703	1	0	0	0	4	0	0	0	0	0	0.000161924	0	0	0	0	0	0.0490904	0	0	0
15607491	Rv0350	molecular chaperone DnaK [Mycobacterium tuberculosis H37Rv | 83332.12]	15	15	550.75	66831	3	3	45	47	75	9	9	9	0.00067334	0.000703266	0.00112223	0.000134668	0.000134668	0.000134668	0.311699	0.310592	0.340228	0.620413	0.505741	0.514066
15607492	Rv0351	GRPE protein (HSP-70 cofactor) [Mycobacterium tuberculosis H37Rv | 83332.12]	4	4	267.76	24533	3	0	1	2	10	0	0	0	4.07614e-05	8.15228e-05	0.000407614	0	0	0	0.018869	0.036004	0.123576	0	0	0
15607498	Rv0357c	adenylosuccinate synthetase [Mycobacterium tuberculosis H37Rv | 83332.12]	7	7	307.89	46823	3	0	7	12	14	0	0	0	0.000149499	0.000256284	0.000298998	0	0	0	0.0692053	0.113186	0.0906474	0	0	0
15607504	Rv0363c	fructose-bisphosphate aldolase [Mycobacterium tuberculosis H37Rv | 83332.12]	9	9	431.14	36544	3	3	33	37	47	5	5	4	0.000903021	0.00101248	0.00128612	0.000136821	0.000136821	0.000109457	0.418021	0.447153	0.389913	0.630333	0.513828	0.417829
57116727	Rv0379	secE2 [Mycobacterium tuberculosis H37Rv | 83332.12]	2	2	271.27	7966	3	2	1	3	2	0	6	5	0.000125534	0.000376601	0.000251067	0	0.000753201	0.000627668	0.0581113	0.166323	0.076116	0	2.82862	2.39599
15607521	Rv0380c	RNA methyltransferase [Mycobacterium tuberculosis H37Rv | 83332.12]	2	2	143.98	19912	1	0	0	0	3	0	0	0	0	0	0.000150663	0	0	0	0	0	0.0456765	0	0	0
15607525	Rv0384c	endopeptidase ATP binding protein [Mycobacterium tuberculosis H37Rv | 83332.12]	15	14	446.13	92568	3	3	17	15	16	2	2	4	0.000183649	0.000162043	0.000172846	2.16057e-05	2.16057e-05	4.32115e-05	0.0850136	0.0715651	0.0524017	0.0995372	0.0811396	0.164951
15607532	Rv0391	O-succinylhomoserine sulfhydrylase [Mycobacterium tuberculosis H37Rv | 83332.12]	10	10	413.61	43345	3	0	21	20	31	0	0	0	0.000484485	0.000461414	0.000715192	0	0	0	0.224275	0.20378	0.216825	0	0	0
15607533	Rv0392c	membrane NADH dehydrogenase [Mycobacterium tuberculosis H37Rv | 83332.12]	5	5	254.99	50385	2	0	3	0	5	0	0	0	5.95415e-05	0	9.92359e-05	0	0	0	0.0275626	0	0.0300854	0	0	0
15607541	Rv0400c	acyl-CoA dehydrogenase FADE7 [Mycobacterium tuberculosis H37Rv | 83332.12]	9	9	389.13	42297	3	1	18	19	23	1	0	0	0.000425562	0.000449204	0.000543774	2.36423e-05	0	0	0.196999	0.198388	0.164856	0.10892	0	0
15607548	Rv0407	F420-dependent glucose-6-phosphate dehydrogenase [Mycobacterium tuberculosis H37Rv | 83332.12]	6	6	272.44	36989	3	0	3	1	5	0	0	0	8.11052e-05	2.70351e-05	0.000135175	0	0	0	0.0375447	0.0119398	0.0409811	0	0	0
15607550	Rv0409	acetate kinase [Mycobacterium tuberculosis H37Rv | 83332.12]	5	5	284.9	41318	3	0	3	3	5	0	0	0	7.26076e-05	7.26076e-05	0.000121013	0	0	0	0.0336111	0.0320666	0.0366874	0	0	0
15607552	Rv0411c	glutamine-binding lipoprotein [Mycobacterium tuberculosis H37Rv | 83332.12]	2	2	125.37	35406	1	0	0	0	1	0	0	0	0	0	2.82438e-05	0	0	0	0	0	0.00856268	0	0	0
15607556	Rv0415	thiamine biosynthesis oxidoreductase ThiO [Mycobacterium tuberculosis H37Rv | 83332.12]	2	2	140.32	36535	2	0	0	1	4	0	0	0	0	2.7371e-05	0.000109484	0	0	0	0	0.0120882	0.0331923	0	0	0
15607559	Rv0418	lipoprotein aminopeptidase LpqL [Mycobacterium tuberculosis H37Rv | 83332.12]	6	6	276.92	52042	3	0	5	3	8	0	0	0	9.60762e-05	5.76457e-05	0.000153722	0	0	0	0.0444751	0.0254588	0.0466039	0	0	0
15607564	Rv0423c	thiamine biosynthesis protein ThiC [Mycobacterium tuberculosis H37Rv | 83332.12]	7	7	345.65	59898	3	0	14	14	19	0	0	0	0.000233731	0.000233731	0.000317206	0	0	0	0.108197	0.103225	0.0961674	0	0	0
15607567	Rv0426c	hypothetical protein [Mycobacterium tuberculosis H37Rv | 83332.12]	2	2	147.53	13930	2	0	0	1	4	0	0	0	0	7.17875e-05	0.00028715	0	0	0	0	0.0317044	0.0870553	0	0	0
15607568	Rv0427c	exodeoxyribonuclease III protein [Mycobacterium tuberculosis H37Rv | 83332.12]	4	4	265.81	32108	3	0	6	10	9	0	0	0	0.000186869	0.000311449	0.000280304	0	0	0	0.0865045	0.137549	0.0849798	0	0	0
15607569	Rv0428c	hypothetical protein [Mycobacterium tuberculosis H37Rv | 83332.12]	9	9	357.49	32650	3	0	5	8	10	0	0	0	0.000153139	0.000245023	0.000306279	0	0	0	0.0708904	0.108213	0.0928546	0	0	0
15607570	Rv0429c	peptide deformylase [Mycobacterium tuberculosis H37Rv | 83332.12]	2	2	207.41	20939	3	0	2	1	3	0	0	0	9.55155e-05	4.77578e-05	0.000143273	0	0	0	0.0442155	0.0210919	0.0434362	0	0	0
15607573	Rv0432	periplasmic superoxide dismutase [Cu-Zn] SodC [Mycobacterium tuberculosis H37Rv | 83332.12]	3	3	221.28	23844	3	3	4	6	9	2	2	3	0.000167757	0.000251636	0.000377453	8.38785e-05	8.38785e-05	0.000125818	0.0776571	0.111133	0.114433	0.386427	0.315003	0.480282
15607574	Rv0433	carboxylate-amine ligase [Mycobacterium tuberculosis H37Rv | 83332.12]	7	7	356.62	42295	3	1	8	9	10	0	1	0	0.000189148	0.000212791	0.000236435	0	2.36435e-05	0	0.0875591	0.0939776	0.0716799	0	0.0887922	0
15607578	Rv0437c	phosphatidylserine decarboxylase [Mycobacterium tuberculosis H37Rv | 83332.12]	2	2	161.78	24260	3	0	3	2	2	0	0	0	0.00012366	8.24402e-05	8.24402e-05	0	0	0	0.0572441	0.0364091	0.0249934	0	0	0
15607581	Rv0440	chaperonin GroEL [Mycobacterium tuberculosis H37Rv | 83332.12]	14	14	585.1	56727	3	3	33	23	35	10	15	16	0.000581734	0.000405451	0.00061699	0.000176283	0.000264424	0.000282053	0.269293	0.179064	0.187053	0.812132	0.993037	1.07668
15607584	Rv0443	hypothetical protein [Mycobacterium tuberculosis H37Rv | 83332.12]	2	2	144.66	18958	0	0	0	0	0	0	0	0	0	0	0	0	0	0	0	0	0	0	0	0
15607585	Rv0444c	hypothetical protein [Mycobacterium tuberculosis H37Rv | 83332.12]	2	2	126.05	23883	0	0	0	0	0	0	0	0	0	0	0	0	0	0	0	0	0	0	0	0
15607586	Rv0445c	RNA polymerase sigma factor SigK [Mycobacterium tuberculosis H37Rv | 83332.12]	2	2	128.06	21035	0	0	0	0	0	0	0	0	0	0	0	0	0	0	0	0	0	0	0	0
15607598	Rv0457c	peptidase [Mycobacterium tuberculosis H37Rv | 83332.12]	9	9	353.06	74464	3	0	13	9	17	0	0	0	0.000174581	0.000120864	0.000228298	0	0	0	0.080816	0.0533786	0.0692132	0	0	0
15607599	Rv0458	aldehyde dehydrogenase [Mycobacterium tuberculosis H37Rv | 83332.12]	6	6	388.88	54575	3	0	23	25	35	0	0	0	0.000421438	0.000458085	0.000641319	0	0	0	0.19509	0.20231	0.194429	0	0	0
15607603	Rv0462	dihydrolipoamide dehydrogenase [Mycobacterium tuberculosis H37Rv | 83332.12]	15	15	548.06	49239	3	3	46	60	66	9	7	6	0.000934219	0.00121855	0.0013404	0.000182782	0.000142164	0.000121855	0.432463	0.538162	0.40637	0.842073	0.533891	0.465154
15607605	Rv0464c	hypothetical protein [Mycobacterium tuberculosis H37Rv | 83332.12]	4	4	226.94	21305	3	0	3	3	8	0	0	0	0.000140812	0.000140812	0.000375499	0	0	0	0.0651839	0.0621886	0.11384	0	0	0
15607607	Rv0466	hypothetical protein [Mycobacterium tuberculosis H37Rv | 83332.12]	3	3	224.06	30185	1	0	1	0	0	0	0	0	3.3129e-05	0	0	0	0	0	0.0153359	0	0	0	0	0
57116734	Rv0467	isocitrate lyase [Mycobacterium tuberculosis H37Rv | 83332.12]	5	5	309.21	47087	3	3	8	11	9	4	3	2	0.000169898	0.00023361	0.000191136	8.49491e-05	6.37119e-05	4.24746e-05	0.0786483	0.103172	0.0579466	0.391359	0.239268	0.162138
15607609	Rv0468	3-hydroxybutyryl-CoA dehydrogenase [Mycobacterium tuberculosis H37Rv | 83332.12]	8	8	410.2	30728	3	1	23	19	26	0	2	0	0.000748503	0.000618329	0.000846134	0	6.50872e-05	0	0.346493	0.27308	0.256523	0	0.244433	0
57116735	Rv0469	mycolic acid synthase [Mycobacterium tuberculosis H37Rv | 83332.12]	10	9	370.73	33096	3	2	12	9	17	1	1	0	0.000362582	0.000271936	0.000513657	3.02151e-05	3.02151e-05	0	0.167844	0.120099	0.155726	0.139201	0.113472	0
15607613	Rv0472c	TetR family transcriptional regulator [Mycobacterium tuberculosis H37Rv | 83332.12]	4	4	261.01	26418	3	0	4	4	7	0	0	0	0.000151412	0.000151412	0.000264971	0	0	0	0.0700907	0.0668699	0.0803313	0	0	0
15607616	Rv0475	iron-regulated heparin binding hemagglutinin hbhA (adhesin) [Mycobacterium tuberculosis H37Rv | 83332.12]	4	4	291.35	21534	3	1	6	7	8	0	2	0	0.000278629	0.000325067	0.000371506	0	9.28764e-05	0	0.128981	0.143564	0.112629	0	0.348794	0
57116738	Rv0480c	amidohydrolase [Mycobacterium tuberculosis H37Rv | 83332.12]	9	9	351.19	28995	3	0	7	9	13	0	0	0	0.000241421	0.000310398	0.000448353	0	0	0	0.111757	0.137085	0.135927	0	0	0
15607625	Rv0484c	short-chain type oxidoreductase [Mycobacterium tuberculosis H37Rv | 83332.12]	5	5	317.24	26416	3	0	8	5	11	0	0	0	0.000302847	0.000189279	0.000416414	0	0	0	0.140192	0.0835938	0.126244	0	0	0
57116739	Rv0489	phosphoglyceromutase [Mycobacterium tuberculosis H37Rv | 83332.12]	8	8	413.23	27216	3	0	22	18	38	0	0	0	0.000808348	0.000661376	0.00139624	0	0	0	0.374196	0.292092	0.423298	0	0	0
15607641	Rv0500	pyrroline-5-carboxylate reductase [Mycobacterium tuberculosis H37Rv | 83332.12]	5	5	351.69	30172	3	3	31	32	46	1	1	1	0.00102744	0.00106059	0.00152459	3.31433e-05	3.31433e-05	3.31433e-05	0.475618	0.4684	0.462211	0.152691	0.124469	0.126517
15607644	Rv0503c	cyclopropane-fatty-acyl-phospholipid synthase 2 CMAA2 (cyclopropane fatty acid synthase) (CFA synthase) (cyclopropane mycolic acid synthase 2) (mycolic acid trans-cyclopropane synthetase) [Mycobacterium tuberculosis H37Rv...	10	10	390.18	34660	3	3	15	17	26	2	5	4	0.000432776	0.000490479	0.000750144	5.77034e-05	0.000144259	0.000115407	0.200338	0.216616	0.227421	0.265838	0.541758	0.440541
15607653	Rv0512	delta-aminolevulinic acid dehydratase [Mycobacterium tuberculosis H37Rv | 83332.12]	6	6	367.17	34871	3	0	16	19	29	0	0	0	0.000458834	0.000544865	0.000831637	0	0	0	0.212401	0.240636	0.252127	0	0	0
15607660	Rv0519c	hypothetical protein [Mycobacterium tuberculosis H37Rv | 83332.12]	2	2	170.88	31382	2	0	0	2	2	0	0	0	0	6.37308e-05	6.37308e-05	0	0	0	0	0.0281462	0.0193213	0	0	0
15607664	Rv0524	glutamate-1-semialdehyde aminotransferase [Mycobacterium tuberculosis H37Rv | 83332.12]	8	8	366.58	47516	3	1	15	18	26	1	0	0	0.000315683	0.00037882	0.000547184	2.10455e-05	0	0	0.146134	0.167303	0.16589	0.0969564	0	0
15607666	Rv0526	thioredoxin protein [Mycobacterium tuberculosis H37Rv | 83332.12]	4	4	197.5	23218	3	0	1	2	2	0	0	0	4.307e-05	8.61401e-05	8.61401e-05	0	0	0	0.0199377	0.0380431	0.0261151	0	0	0
15607670	Rv0530	hypothetical protein [Mycobacterium tuberculosis H37Rv | 83332.12]	2	2	111.94	43055	3	0	1	1	3	0	0	0	2.32261e-05	2.32261e-05	6.96783e-05	0	0	0	0.0107517	0.0102576	0.0211244	0	0	0
15607675	Rv0535	5'-methylthioadenosine phosphorylase [Mycobacterium tuberculosis H37Rv | 83332.12]	2	2	190.66	27964	1	0	0	0	3	0	0	0	0	0	0.000107281	0	0	0	0	0	0.0325243	0	0	0
15607688	Rv0548c	naphthoate synthase [Mycobacterium tuberculosis H37Rv | 83332.12]	6	6	385.96	34689	3	0	26	25	25	0	0	0	0.000749517	0.00072069	0.00072069	0	0	0	0.346962	0.318287	0.218492	0	0	0
15607693	Rv0553	O-succinylbenzoate synthase [Mycobacterium tuberculosis H37Rv | 83332.12]	2	2	162.37	33975	3	0	3	2	3	0	0	0	8.83002e-05	5.88668e-05	8.83002e-05	0	0	0	0.0408754	0.0259981	0.02677	0	0	0
15607694	Rv0554	peroxidase BpoC [Mycobacterium tuberculosis H37Rv | 83332.12]	2	2	163.18	28381	3	0	5	5	4	0	0	0	0.000176174	0.000176174	0.000140939	0	0	0	0.0815535	0.077806	0.0427286	0	0	0
15607695	Rv0555	2-succinyl-5-enolpyruvyl-6-hydroxy-3- cyclohexene-1-carboxylate synthase [Mycobacterium tuberculosis H37Rv | 83332.12]	5	5	317.82	57836	3	0	7	11	9	0	0	0	0.000121032	0.000190193	0.000155612	0	0	0	0.0560274	0.0839973	0.047177	0	0	0
15607702	Rv0562	polyprenyl-diphosphate synthase [Mycobacterium tuberculosis H37Rv | 83332.12]	8	8	337.06	35560	3	0	15	12	16	0	0	0	0.000421822	0.000337458	0.000449944	0	0	0	0.195268	0.149036	0.13641	0	0	0
15607706	Rv0566c	putative nucleotide-binding protein [Mycobacterium tuberculosis H37Rv | 83332.12]	2	2	171.99	18078	0	0	0	0	0	0	0	0	0	0	0	0	0	0	0	0	0	0	0	0
15607713	Rv0573c	nicotinate phosphoribosyltransferase [Mycobacterium tuberculosis H37Rv | 83332.12]	5	5	265.43	50509	3	0	5	5	8	0	0	0	9.89923e-05	9.89923e-05	0.000158388	0	0	0	0.0458249	0.0437192	0.0480184	0	0	0
15607714	Rv0574c	hypothetical protein [Mycobacterium tuberculosis H37Rv | 83332.12]	3	3	230.91	41547	3	0	1	3	7	0	0	0	2.40691e-05	7.22074e-05	0.000168484	0	0	0	0.0111419	0.0318898	0.0510793	0	0	0
15607717	Rv0577	hypothetical protein [Mycobacterium tuberculosis H37Rv | 83332.12]	3	3	259.11	27343	1	2	0	0	2	0	1	1	0	0	7.31449e-05	0	3.65724e-05	3.65724e-05	0	0	0.0221753	0	0.137347	0.139607
15607720	Rv0580c	hypothetical protein [Mycobacterium tuberculosis H37Rv | 83332.12]	3	3	165.25	18035	3	3	3	2	4	2	1	1	0.000166343	0.000110895	0.000221791	0.000110895	5.54477e-05	5.54477e-05	0.0770026	0.0489762	0.0672404	0.510893	0.208232	0.21166
15607723	Rv0583c	lipoprotein LpqN [Mycobacterium tuberculosis H37Rv | 83332.12]	2	2	164.7	23682	3	3	2	2	4	1	1	2	8.44523e-05	8.44523e-05	0.000168905	4.22262e-05	4.22262e-05	8.44523e-05	0.0390942	0.0372977	0.0512069	0.194535	0.158579	0.322379
15607744	Rv0604	lipoprotein lpqo [Mycobacterium tuberculosis H37Rv | 83332.12]	2	2	131.17	32887	1	0	0	0	3	0	0	0	0	0	9.12215e-05	0	0	0	0	0	0.0276556	0	0	0
15607753	Rv0613c	hypothetical protein [Mycobacterium tuberculosis H37Rv | 83332.12]	6	6	325.3	92753	3	0	8	9	12	0	0	0	8.62506e-05	9.70319e-05	0.000129376	0	0	0	0.0399266	0.0428534	0.0392229	0	0	0
15607769	Rv0629c	exonuclease V alpha chain [Mycobacterium tuberculosis H37Rv | 83332.12]	6	6	295.82	61747	3	0	7	6	9	0	0	0	0.000113366	9.71707e-05	0.000145756	0	0	0	0.0524787	0.0429147	0.0441889	0	0	0
15607770	Rv0630c	exonuclease V beta chain [Mycobacterium tuberculosis H37Rv | 83332.12]	10	10	335.8	118722	3	0	13	10	17	0	0	0	0.0001095	8.42304e-05	0.000143192	0	0	0	0.0506889	0.0371997	0.0434114	0	0	0
15607771	Rv0631c	exonuclease V gamma chain [Mycobacterium tuberculosis H37Rv | 83332.12]	4	4	222.63	119501	3	0	1	1	4	0	0	0	8.36813e-06	8.36813e-06	3.34725e-05	0	0	0	0.00387373	0.00369572	0.0101479	0	0	0
15607772	Rv0632c	enoyl-CoA hydratase [Mycobacterium tuberculosis H37Rv | 83332.12]	4	4	269.55	24355	3	2	13	9	9	0	1	1	0.000533771	0.000369534	0.000369534	0	4.10593e-05	4.10593e-05	0.24709	0.163202	0.112032	0	0.154197	0.156735
15607775	Rv0635	(3R)-hydroxyacyl-ACP dehydratase subunit HadA [Mycobacterium tuberculosis H37Rv | 83332.12]	3	3	212.23	17481	2	0	1	0	3	0	0	0	5.7205e-05	0	0.000171615	0	0	0	0.026481	0	0.0520285	0	0	0
15607776	Rv0636	(3R)-hydroxyacyl-ACP dehydratase subunit HadB [Mycobacterium tuberculosis H37Rv | 83332.12]	3	3	203.55	14934	0	0	0	0	0	0	0	0	0	0	0	0	0	0	0	0	0	0	0	0
15607779	Rv0639	transcription antitermination protein NusG [Mycobacterium tuberculosis H37Rv | 83332.12]	2	2	196.37	25447	1	0	0	1	0	0	0	0	0	3.92974e-05	0	0	0	0	0	0.0173554	0	0	0	0
15607780	Rv0640	50S ribosomal protein L11 [Mycobacterium tuberculosis H37Rv | 83332.12]	3	3	229.54	15003	3	0	3	4	3	0	0	0	0.00019996	0.000266613	0.00019996	0	0	0	0.0925643	0.117748	0.0606219	0	0	0
15607781	Rv0641	50S ribosomal protein L1 [Mycobacterium tuberculosis H37Rv | 83332.12]	6	6	403.99	24756	3	0	6	3	11	0	0	0	0.000242365	0.000121183	0.000444337	0	0	0	0.112194	0.0535195	0.13471	0	0	0
15607782	Rv0642c	methoxy mycolic acid synthase [Mycobacterium tuberculosis H37Rv | 83332.12]	9	8	410.57	34670	3	3	14	16	23	4	7	8	0.000403807	0.000461494	0.000663398	0.000115374	0.000201904	0.000230747	0.186928	0.203815	0.201122	0.531524	0.758242	0.880827
15607783	Rv0643c	methoxy mycolic acid synthase [Mycobacterium tuberculosis H37Rv | 83332.12]	2	2	154.13	33263	3	0	2	3	5	0	0	0	6.01269e-05	9.01903e-05	0.000150317	0	0	0	0.0278336	0.0398319	0.0455717	0	0	0
15607784	Rv0644c	methoxy mycolic acid synthase [Mycobacterium tuberculosis H37Rv | 83332.12]	4	4	251.3	32724	3	0	5	2	4	0	0	0	0.000152793	6.11172e-05	0.000122234	0	0	0	0.0707301	0.026992	0.0370578	0	0	0
15607785	Rv0645c	methoxy mycolic acid synthase [Mycobacterium tuberculosis H37Rv | 83332.12]	4	3	219.15	33149	3	0	2	2	5	0	0	0	6.03336e-05	6.03336e-05	0.000150834	0	0	0	0.0279293	0.0266459	0.0457284	0	0	0
15607791	Rv0651	50S ribosomal protein L10 [Mycobacterium tuberculosis H37Rv | 83332.12]	6	6	333.72	18478	3	0	14	17	17	0	0	0	0.000757658	0.000920013	0.000920013	0	0	0	0.350731	0.406317	0.27892	0	0	0
15607792	Rv0652	50S ribosomal protein L7/L12 [Mycobacterium tuberculosis H37Rv | 83332.12]	3	3	260.25	13440	3	2	4	3	5	0	1	1	0.000297619	0.000223214	0.000372024	0	7.44048e-05	7.44048e-05	0.137772	0.0985809	0.112787	0	0.279425	0.284024
15607794	Rv0654	dioxygenase [Mycobacterium tuberculosis H37Rv | 83332.12]	5	5	273.15	54944	3	0	4	3	6	0	0	0	7.28014e-05	5.4601e-05	0.000109202	0	0	0	0.0337008	0.0241141	0.0331068	0	0	0
15607795	Rv0655	ribonucleotide ABC transporter ATP-binding protein [Mycobacterium tuberculosis H37Rv | 83332.12]	3	3	258.25	39394	3	2	2	2	2	0	1	2	5.07692e-05	5.07692e-05	5.07692e-05	0	2.53846e-05	5.07692e-05	0.0235018	0.0224218	0.0153917	0	0.0953309	0.1938
15607807	Rv0667	DNA-directed RNA polymerase subunit beta [Mycobacterium tuberculosis H37Rv | 83332.12]	24	24	620.12	129236	3	3	98	92	126	5	9	3	0.000758303	0.000711876	0.000974961	3.86889e-05	6.964e-05	2.32133e-05	0.351029	0.314395	0.295579	0.178239	0.261531	0.088612
15607808	Rv0668	DNA-directed RNA polymerase subunit beta' [Mycobacterium tuberculosis H37Rv | 83332.12]	37	37	701.91	146769	3	3	126	129	175	20	21	16	0.000858492	0.000878932	0.00119235	0.000136269	0.000143082	0.000109015	0.397408	0.388174	0.361485	0.627787	0.53734	0.416141
15607809	Rv0669c	hydrolase [Mycobacterium tuberculosis H37Rv | 83332.12]	5	5	281.4	69490	3	0	5	4	7	0	0	0	7.19528e-05	5.75622e-05	0.000100734	0	0	0	0.033308	0.0254219	0.0305395	0	0	0
15607810	Rv0670	endonuclease IV [Mycobacterium tuberculosis H37Rv | 83332.12]	5	5	316.42	26845	3	0	2	3	14	0	0	0	7.45018e-05	0.000111753	0.000521512	0	0	0	0.0344879	0.0493547	0.158107	0	0	0
15607812	Rv0672	acyl-CoA dehydrogenase FADE8 [Mycobacterium tuberculosis H37Rv | 83332.12]	9	9	375.71	58535	3	0	21	13	25	0	0	0	0.00035876	0.000222089	0.000427095	0	0	0	0.166075	0.0980841	0.129482	0	0	0
15607813	Rv0673	enoyl-CoA hydratase [Mycobacterium tuberculosis H37Rv | 83332.12]	5	5	296.21	33541	3	0	11	9	12	0	0	0	0.000327957	0.000268328	0.000357771	0	0	0	0.151816	0.118505	0.108466	0	0	0
57116767	Rv0675	enoyl-CoA hydratase [Mycobacterium tuberculosis H37Rv | 83332.12]	6	6	323.12	27441	3	3	15	17	12	6	5	11	0.000546627	0.000619511	0.000437302	0.000218651	0.000182209	0.00040086	0.253042	0.273602	0.132577	1.00732	0.68428	1.5302
15607819	Rv0679c	putative threonine rich protein [Mycobacterium tuberculosis H37Rv | 83332.12]	2	2	199.67	16586	3	1	3	1	4	0	2	0	0.000180875	6.02918e-05	0.000241167	0	0.000120584	0	0.0837298	0.0266274	0.0731147	0	0.452848	0
15607823	Rv0683	30S ribosomal protein S7 [Mycobacterium tuberculosis H37Rv | 83332.12]	5	5	351.17	17600	3	2	13	16	21	1	0	1	0.000738636	0.000909091	0.00119318	5.68182e-05	0	5.68182e-05	0.341925	0.401493	0.361737	0.26176	0	0.216891
57116768	Rv0684	elongation factor G [Mycobacterium tuberculosis H37Rv | 83332.12]	17	17	523.22	77203	3	3	25	34	36	2	2	3	0.000323822	0.000440397	0.000466303	2.59057e-05	2.59057e-05	3.88586e-05	0.149902	0.194498	0.141369	0.119347	0.0972881	0.148334
15607825	Rv0685	elongation factor Tu [Mycobacterium tuberculosis H37Rv | 83332.12]	9	9	479.96	43594	3	3	20	21	28	7	6	9	0.000458779	0.000481718	0.00064229	0.000160573	0.000137634	0.00020645	0.212375	0.212747	0.194723	0.739755	0.516878	0.78808
15607826	Rv0686	hypothetical protein [Mycobacterium tuberculosis H37Rv | 83332.12]	2	2	145.15	28575	3	0	1	1	4	0	0	0	3.49956e-05	3.49956e-05	0.000139983	0	0	0	0.0162	0.0154556	0.0424385	0	0	0
15607840	Rv0700	30S ribosomal protein S10 [Mycobacterium tuberculosis H37Rv | 83332.12]	4	4	242.94	11431	3	0	3	4	4	0	0	0	0.000262444	0.000349926	0.000349926	0	0	0	0.121489	0.154542	0.106087	0	0	0
15607841	Rv0701	50S ribosomal protein L3 [Mycobacterium tuberculosis H37Rv | 83332.12]	6	6	381.03	23090	3	3	35	46	54	7	6	1	0.00151581	0.0019922	0.00233867	0.000303162	0.000259853	4.33088e-05	0.701689	0.879842	0.709016	1.39666	0.975868	0.165322
15607842	Rv0702	50S ribosomal protein L4 [Mycobacterium tuberculosis H37Rv | 83332.12]	3	3	323.91	23743	3	3	14	18	21	2	1	2	0.000589647	0.000758118	0.000884471	8.42354e-05	4.21177e-05	8.42354e-05	0.272956	0.334817	0.268145	0.388071	0.158172	0.32155
15607843	Rv0703	50S ribosomal protein L23 [Mycobacterium tuberculosis H37Rv | 83332.12]	2	2	238.79	10958	3	0	8	13	14	0	0	0	0.00073006	0.00118635	0.00127761	0	0	0	0.337955	0.523942	0.387332	0	0	0
15607844	Rv0704	50S ribosomal protein L2 [Mycobacterium tuberculosis H37Rv | 83332.12]	7	7	411.57	30577	3	3	31	27	48	7	6	6	0.00101383	0.000883017	0.00156981	0.00022893	0.000196226	0.000196226	0.469318	0.389978	0.475919	1.05468	0.73692	0.74905
15607846	Rv0706	50S ribosomal protein L22 [Mycobacterium tuberculosis H37Rv | 83332.12]	3	3	209.08	20380	3	0	7	7	9	0	0	0	0.000343474	0.000343474	0.000441609	0	0	0	0.158999	0.151693	0.133883	0	0	0
15607847	Rv0707	30S ribosomal protein S3 [Mycobacterium tuberculosis H37Rv | 83332.12]	5	5	355.82	30020	3	2	29	31	31	1	0	1	0.000966023	0.00103264	0.00103264	3.33111e-05	0	3.33111e-05	0.447186	0.45606	0.313067	0.153464	0	0.127158
15607848	Rv0708	50S ribosomal protein L16 [Mycobacterium tuberculosis H37Rv | 83332.12]	4	4	286.55	15692	3	2	17	20	21	2	2	0	0.00108335	0.00127453	0.00133826	0.000127453	0.000127453	0	0.5015	0.562889	0.405721	0.587176	0.478647	0
15607849	Rv0709	50S ribosomal protein L29 [Mycobacterium tuberculosis H37Rv | 83332.12]	2	2	186.79	8859	3	0	8	13	17	0	0	0	0.000903036	0.00146743	0.00191895	0	0	0	0.418028	0.648081	0.581769	0	0	0
15607850	Rv0710	30S ribosomal protein S17 [Mycobacterium tuberculosis H37Rv | 83332.12]	2	2	239.5	14872	3	0	3	2	3	0	0	0	0.000201721	0.000134481	0.000201721	0	0	0	0.0933797	0.0593925	0.0611559	0	0	0
15607851	Rv0711	arylsulfatase AtsA [Mycobacterium tuberculosis H37Rv | 83332.12]	6	6	309.49	86215	3	0	6	9	9	0	0	0	6.95935e-05	0.00010439	0.00010439	0	0	0	0.0322158	0.0461031	0.031648	0	0	0
15607852	Rv0712	hypothetical protein [Mycobacterium tuberculosis H37Rv | 83332.12]	5	5	312.75	32744	3	0	8	6	9	0	0	0	0.00024432	0.00018324	0.00027486	0	0	0	0.113099	0.0809264	0.0833292	0	0	0
15607854	Rv0714	50S ribosomal protein L14 [Mycobacterium tuberculosis H37Rv | 83332.12]	2	2	241.79	13428	3	3	26	26	37	4	4	4	0.00193625	0.00193625	0.00275544	0.000297885	0.000297885	0.000297885	0.896319	0.855131	0.835366	1.37235	1.1187	1.13711
15607856	Rv0716	50S ribosomal protein L5 [Mycobacterium tuberculosis H37Rv | 83332.12]	5	5	404.77	21019	3	3	37	43	55	7	7	5	0.00176031	0.00204577	0.00261668	0.000333032	0.000333032	0.00023788	0.814874	0.903498	0.793299	1.53427	1.25069	0.908056
15607858	Rv0718	30S ribosomal protein S8 [Mycobacterium tuberculosis H37Rv | 83332.12]	2	2	205.12	14412	3	0	5	5	5	0	0	0	0.000346933	0.000346933	0.000346933	0	0	0	0.1606	0.15322	0.10518	0	0	0
15607859	Rv0719	50S ribosomal protein L6 [Mycobacterium tuberculosis H37Rv | 83332.12]	5	5	340.35	19377	3	3	19	27	37	5	3	1	0.000980544	0.0013934	0.00190948	0.000258038	0.000154823	5.16076e-05	0.453908	0.615387	0.578897	1.18878	0.581432	0.197001
15607861	Rv0721	30S ribosomal protein S5 [Mycobacterium tuberculosis H37Rv | 83332.12]	7	7	374.59	22888	3	0	30	24	38	0	0	0	0.00131073	0.00104858	0.00166026	0	0	0	0.606756	0.463099	0.503341	0	0	0
15607863	Rv0723	50S ribosomal protein L15 [Mycobacterium tuberculosis H37Rv | 83332.12]	3	3	305.11	15533	3	3	42	42	56	3	3	1	0.00270392	0.00270392	0.00360523	0.000193137	0.000193137	6.43791e-05	1.25168	1.19417	1.093	0.889779	0.72532	0.245753
15607864	Rv0724	protease IV SppA [Mycobacterium tuberculosis H37Rv | 83332.12]	4	4	251.57	65936	3	0	3	2	5	0	0	0	4.54987e-05	3.03324e-05	7.58311e-05	0	0	0	0.021062	0.0133961	0.0229897	0	0	0
15607870	Rv0730	hypothetical protein [Mycobacterium tuberculosis H37Rv | 83332.12]	3	3	151.4	25980	0	3	0	0	0	1	2	3	0	0	0	3.84911e-05	7.69823e-05	0.000115473	0	0	0	0.177328	0.289104	0.440795
15607871	Rv0731c	hypothetical protein [Mycobacterium tuberculosis H37Rv | 83332.12]	6	6	332.68	34950	0	0	0	0	0	0	0	0	0	0	0	0	0	0	0	0	0	0	0	0
15607873	Rv0733	adenylate kinase [Mycobacterium tuberculosis H37Rv | 83332.12]	5	5	298.45	20125	0	0	0	0	0	0	0	0	0	0	0	0	0	0	0	0	0	0	0	0
15607892	Rv0752c	acyl-CoA dehydrogenase FADE9 [Mycobacterium tuberculosis H37Rv | 83332.12]	2	2	115.73	41451	2	0	1	0	2	0	0	0	2.41249e-05	0	4.82497e-05	0	0	0	0.0111677	0	0.0146279	0	0	0
15607893	Rv0753c	methylmalonate-semialdehyde dehydrogenase [Mycobacterium tuberculosis H37Rv | 83332.12]	9	9	388.71	54454	3	1	9	12	14	1	0	0	0.000165277	0.000220369	0.000257098	1.83641e-05	0	0	0.0765091	0.0973245	0.0779444	0.0846032	0	0
57116779	Rv0761c	zinc-containing alcohol dehydrogenase NAD dependent ADHB [Mycobacterium tuberculosis H37Rv | 83332.12]	8	8	459.64	39748	3	3	14	18	18	3	4	6	0.000352219	0.000452853	0.000452853	7.54755e-05	0.000100634	0.000150951	0.163047	0.199999	0.137292	0.347714	0.377928	0.576223
15607905	Rv0765c	short chain dehydrogenase [Mycobacterium tuberculosis H37Rv | 83332.12]	2	2	157.33	29064	2	0	2	0	3	0	0	0	6.88137e-05	0	0.00010322	0	0	0	0.0318548	0	0.0312934	0	0	0
15607909	Rv0769	short chain dehydrogenase [Mycobacterium tuberculosis H37Rv | 83332.12]	2	2	157.25	25966	1	0	0	0	2	0	0	0	0	0	7.70238e-05	0	0	0	0	0	0.0233513	0	0	0
15607913	Rv0773c	bifunctional cephalosporin acylase/gamma-glutamyltranspeptidase [Mycobacterium tuberculosis H37Rv | 83332.12]	4	4	278.82	54593	3	0	3	2	6	0	0	0	5.49521e-05	3.66347e-05	0.000109904	0	0	0	0.0254381	0.0161795	0.0333197	0	0	0
15607917	Rv0777	adenylosuccinate lyase [Mycobacterium tuberculosis H37Rv | 83332.12]	9	9	399.63	51041	3	0	17	14	15	0	0	0	0.000333066	0.000274289	0.000293881	0	0	0	0.154181	0.121138	0.0890961	0	0	0
15607920	Rv0780	phosphoribosylaminoimidazole-succinocarboxamide synthase [Mycobacterium tuberculosis H37Rv | 83332.12]	3	3	217.27	32930	3	0	1	2	6	0	0	0	3.03674e-05	6.07349e-05	0.000182205	0	0	0	0.0140575	0.0268231	0.055239	0	0	0
15607931	Rv0791c	hypothetical protein [Mycobacterium tuberculosis H37Rv | 83332.12]	6	6	280.23	37715	3	0	9	9	6	0	0	0	0.000238632	0.000238632	0.000159088	0	0	0	0.110466	0.10539	0.0482307	0	0	0
57116784	Rv0794c	oxidoreductase [Mycobacterium tuberculosis H37Rv | 83332.12]	5	5	332.01	52476	3	0	6	8	13	0	0	0	0.000114338	0.000152451	0.000247732	0	0	0	0.0529287	0.0673287	0.075105	0	0	0
15607938	Rv0798c	29 kDa antigen CFP29 [Mycobacterium tuberculosis H37Rv | 83332.12]	12	12	542.08	28830	3	3	54	48	82	7	8	8	0.00187305	0.00166493	0.00284426	0.000242803	0.000277489	0.000277489	0.867061	0.735305	0.862295	1.11859	1.0421	1.05925
15607939	Rv0799c	hypothetical protein [Mycobacterium tuberculosis H37Rv | 83332.12]	9	9	449	36048	3	1	19	26	35	1	0	0	0.000527075	0.000721261	0.000970928	2.77408e-05	0	0	0.243991	0.318539	0.294356	0.127801	0	0
15607940	Rv0800	putative aminopeptidase 2 [Mycobacterium tuberculosis H37Rv | 83332.12]	9	9	393.73	46013	3	3	18	20	24	3	3	1	0.000391194	0.00043466	0.000521592	6.5199e-05	6.5199e-05	2.1733e-05	0.181089	0.191964	0.158131	0.30037	0.244853	0.082961
15607941	Rv0801	hypothetical protein [Mycobacterium tuberculosis H37Rv | 83332.12]	3	3	206.09	12512	0	0	0	0	0	0	0	0	0	0	0	0	0	0	0	0	0	0	0	0
15607942	Rv0802c	hypothetical protein [Mycobacterium tuberculosis H37Rv | 83332.12]	2	2	182.4	24983	3	0	3	1	3	0	0	0	0.000120082	4.00272e-05	0.000120082	0	0	0	0.0555875	0.0176777	0.0364052	0	0	0
15607943	Rv0803	phosphoribosylformylglycinamidine synthase II [Mycobacterium tuberculosis H37Rv | 83332.12]	2	2	119.17	79507	2	0	2	1	0	0	0	0	2.5155e-05	1.25775e-05	0	0	0	0	0.0116446	0.00555476	0	0	0	0
15607948	Rv0808	amidophosphoribosyltransferase [Mycobacterium tuberculosis H37Rv | 83332.12]	4	4	224.54	56162	2	0	0	1	4	0	0	0	0	1.78056e-05	7.12225e-05	0	0	0	0	0.00786373	0.0215925	0	0	0
15607949	Rv0809	phosphoribosylaminoimidazole synthetase [Mycobacterium tuberculosis H37Rv | 83332.12]	6	6	275.15	38393	3	0	10	9	11	0	0	0	0.000260464	0.000234418	0.000286511	0	0	0	0.120573	0.103529	0.0868615	0	0	0
15607955	Rv0815c	thiosulfate sulfurtransferase CysA2 [Mycobacterium tuberculosis H37Rv | 83332.12]	5	5	356.48	31015	3	2	3	4	6	0	2	1	9.67274e-05	0.00012897	0.000193455	0	6.44849e-05	3.22425e-05	0.0447765	0.0569586	0.0586497	0	0.242171	0.123079
15607959	Rv0819	hypothetical protein [Mycobacterium tuberculosis H37Rv | 83332.12]	3	3	214.85	33599	3	0	4	3	6	0	0	0	0.000119051	8.92884e-05	0.000178577	0	0	0	0.0551105	0.0394335	0.0541391	0	0	0
15607961	Rv0821c	phosphate transport regulator [Mycobacterium tuberculosis H37Rv | 83332.12]	6	6	241.7	23514	3	0	2	4	7	0	0	0	8.50557e-05	0.000170111	0.000297695	0	0	0	0.0393735	0.0751284	0.0902522	0	0	0
57116786	Rv0824c	acyl-[acyl-carrier protein] desaturase [Mycobacterium tuberculosis H37Rv | 83332.12]	11	11	486.19	38770	3	2	52	45	69	4	2	0	0.00134124	0.00116069	0.00177973	0.000103173	5.15863e-05	0	0.620881	0.512611	0.53956	0.475314	0.193731	0
15607971	Rv0831c	hypothetical protein [Mycobacterium tuberculosis H37Rv | 83332.12]	9	9	458	30189	3	3	28	33	42	8	12	14	0.00092749	0.00109311	0.00139124	0.000264997	0.000397496	0.000463745	0.429348	0.482765	0.421781	1.22084	1.49278	1.77025
15607986	Rv0846c	oxidase [Mycobacterium tuberculosis H37Rv | 83332.12]	3	3	192.37	53796	0	0	0	0	0	0	0	0	0	0	0	0	0	0	0	0	0	0	0	0
15607993	Rv0853c	pyruvate or indole-3-pyruvate decarboxylase pdc [Mycobacterium tuberculosis H37Rv | 83332.12]	10	10	421.41	59783	3	0	20	32	37	0	0	0	0.000334543	0.000535269	0.000618905	0	0	0	0.154865	0.236398	0.187634	0	0	0
15607994	Rv0854	hypothetical protein [Mycobacterium tuberculosis H37Rv | 83332.12]	2	2	156.7	16346	1	0	0	0	2	0	0	0	0	0	0.000122354	0	0	0	0	0	0.0370941	0	0	0
15607999	Rv0859	acetyl-CoA acetyltransferase [Mycobacterium tuberculosis H37Rv | 83332.12]	6	6	373.08	42414	3	0	1	3	8	0	0	0	2.35771e-05	7.07314e-05	0.000188617	0	0	0	0.0109142	0.031238	0.057183	0	0	0
15608000	Rv0860	fatty oxidation protein FadB [Mycobacterium tuberculosis H37Rv | 83332.12]	14	14	453.56	76104	3	1	10	13	20	1	0	0	0.000131399	0.000170819	0.000262798	1.31399e-05	0	0	0.0608265	0.0754409	0.0796726	0.0605353	0	0
15608006	Rv0866	molybdenum cofactor biosynthesis protein E2 [Mycobacterium tuberculosis H37Rv | 83332.12]	2	2	145.87	15048	0	0	0	0	0	0	0	0	0	0	0	0	0	0	0	0	0	0	0	0
15608013	Rv0873	acyl-CoA dehydrogenase FADE10 [Mycobacterium tuberculosis H37Rv | 83332.12]	11	11	428.03	70745	3	0	17	15	32	0	0	0	0.0002403	0.000212029	0.000452329	0	0	0	0.111238	0.0936411	0.137133	0	0	0
15608024	Rv0884c	phosphoserine aminotransferase [Mycobacterium tuberculosis H37Rv | 83332.12]	5	5	323.44	40233	3	2	8	7	13	1	1	0	0.000198842	0.000173987	0.000323118	2.48552e-05	2.48552e-05	0	0.0920467	0.0768399	0.0979597	0.114508	0.0933429	0
15608028	Rv0888	hypothetical protein [Mycobacterium tuberculosis H37Rv | 83332.12]	3	3	237.69	52034	3	2	4	2	4	0	4	5	7.68728e-05	3.84364e-05	7.68728e-05	0	7.68728e-05	9.6091e-05	0.0355855	0.0169752	0.0233055	0	0.288693	0.366807
15608029	Rv0889c	citrate synthase 2 [Mycobacterium tuberculosis H37Rv | 83332.12]	5	5	348.63	40147	3	3	17	21	23	1	1	1	0.000423444	0.000523078	0.000572895	2.49085e-05	2.49085e-05	2.49085e-05	0.196018	0.231013	0.173685	0.114753	0.0935429	0.0950827
15608036	Rv0896	type II citrate synthase [Mycobacterium tuberculosis H37Rv | 83332.12]	12	12	507.12	47978	3	3	51	55	79	4	5	3	0.00106299	0.00114636	0.00164659	8.33715e-05	0.000104214	6.25287e-05	0.492072	0.506281	0.499196	0.384091	0.391374	0.23869
15608043	Rv0903c	two component response transcriptional regulatory protein PRRA [Mycobacterium tuberculosis H37Rv | 83332.12]	3	3	249.81	25254	1	0	0	0	2	0	0	0	0	0	7.91954e-05	0	0	0	0	0	0.0240097	0	0	0
15608044	Rv0904c	putative acetyl-coenzyme A carboxylase carboxyl transferase (subunit BETA) ACCD3 (ACCASE BETA chain) [Mycobacterium tuberculosis H37Rv | 83332.12]	5	5	227.02	51772	3	0	3	3	6	0	0	0	5.79464e-05	5.79464e-05	0.000115893	0	0	0	0.0268242	0.0255916	0.0351352	0	0	0
15608045	Rv0905	enoyl-CoA hydratase [Mycobacterium tuberculosis H37Rv | 83332.12]	9	9	415.04	26029	3	0	18	16	23	0	0	0	0.000691536	0.000614699	0.00088363	0	0	0	0.320122	0.271477	0.26789	0	0	0
15608046	Rv0906	hypothetical protein [Mycobacterium tuberculosis H37Rv | 83332.12]	2	2	152.69	40641	1	0	0	0	1	0	0	0	0	0	2.46057e-05	0	0	0	0	0	0.00745971	0	0	0
15608065	Rv0925c	hypothetical protein [Mycobacterium tuberculosis H37Rv | 83332.12]	6	6	322.13	26944	3	0	6	10	16	0	0	0	0.000222684	0.00037114	0.000593824	0	0	0	0.103084	0.163911	0.18003	0	0	0
57116798	Rv0928	periplasmic phosphate-binding lipoprotein PSTS3 (PBP-3) (PSTS3) (PHOS1) [Mycobacterium tuberculosis H37Rv | 83332.12]	2	2	142.43	37953	3	0	2	1	5	0	0	0	5.26968e-05	2.63484e-05	0.000131742	0	0	0	0.0243941	0.0116366	0.0399402	0	0	0
15608071	Rv0931c	transmembrane serine/threonine-protein kinase D PKND (protein kinase D) (STPK D) [Mycobacterium tuberculosis H37Rv | 83332.12]	2	2	124.85	69545	3	0	1	1	4	0	0	0	1.43792e-05	1.43792e-05	5.75167e-05	0	0	0	0.00665633	0.00635046	0.0174374	0	0	0
57116800	Rv0932c	periplasmic phosphate-binding lipoprotein PSTS2 (PBP-2) (PSTS2) [Mycobacterium tuberculosis H37Rv | 83332.12]	2	2	183.24	37864	3	3	3	2	1	2	2	2	7.92309e-05	5.28206e-05	2.64103e-05	5.28206e-05	5.28206e-05	5.28206e-05	0.0366771	0.0233278	0.00800682	0.243344	0.198366	0.201631
57116801	Rv0934	periplasmic phosphate-binding lipoprotein PSTS1 (PBP-1) (PSTS1) [Mycobacterium tuberculosis H37Rv | 83332.12]	5	5	377.14	38243	3	3	17	19	25	6	7	6	0.000444526	0.000496823	0.000653714	0.000156891	0.00018304	0.000156891	0.205777	0.219418	0.198187	0.722796	0.687401	0.598899
15608077	Rv0937c	hypothetical protein [Mycobacterium tuberculosis H37Rv | 83332.12]	7	7	335.28	30904	3	0	9	9	17	0	0	0	0.000291224	0.000291224	0.000550091	0	0	0	0.134812	0.128617	0.166771	0	0	0
15608079	Rv0939	bifunctional 2-hydroxyhepta-2 4-diene-1 7-dioate isomerase/cyclase/dehydrase [Mycobacterium tuberculosis H37Rv | 83332.12]	3	3	158.33	69354	3	0	1	1	3	0	0	0	1.44188e-05	1.44188e-05	4.32563e-05	0	0	0	0.00667466	0.00636795	0.013114	0	0	0
15608086	Rv0946c	glucose-6-phosphate isomerase [Mycobacterium tuberculosis H37Rv | 83332.12]	10	10	459.2	59974	3	1	14	20	28	0	1	0	0.000233434	0.000333478	0.000466869	0	1.66739e-05	0	0.10806	0.147278	0.141541	0	0.0626182	0
15608091	Rv0951	succinyl-CoA synthetase subunit beta [Mycobacterium tuberculosis H37Rv | 83332.12]	6	6	368.28	40926	3	1	1	1	4	0	0	2	2.44343e-05	2.44343e-05	9.77374e-05	0	0	4.88687e-05	0.011311	0.0107912	0.0296311	0	0	0.186546
15608092	Rv0952	succinyl-CoA synthetase subunit alpha [Mycobacterium tuberculosis H37Rv | 83332.12]	3	3	217.93	31229	2	0	0	1	1	0	0	0	0	3.20215e-05	3.20215e-05	0	0	0	0	0.0141421	0.00970797	0	0	0
15608093	Rv0953c	oxidoreductase [Mycobacterium tuberculosis H37Rv | 83332.12]	2	2	172.48	30913	3	0	1	3	1	0	0	0	3.23488e-05	9.70465e-05	3.23488e-05	0	0	0	0.0149747	0.0428599	0.00980721	0	0	0
15608097	Rv0957	bifunctional phosphoribosylaminoimidazolecarboxamide formyltransferase/IMP cyclohydrolase [Mycobacterium tuberculosis H37Rv | 83332.12]	8	8	390.67	55026	3	0	4	11	9	0	0	0	7.26929e-05	0.000199905	0.000163559	0	0	0	0.0336506	0.0882868	0.0495862	0	0	0
15608112	Rv0972c	acyl-CoA dehydrogenase FADE12 [Mycobacterium tuberculosis H37Rv | 83332.12]	4	4	268.72	41515	3	0	3	3	4	0	0	0	7.2263e-05	7.2263e-05	9.63507e-05	0	0	0	0.0334516	0.0319144	0.0292107	0	0	0
15608113	Rv0973c	acetyl-/propionyl-coenzyme A carboxylase subunit alpha [Mycobacterium tuberculosis H37Rv | 83332.12]	12	12	429.29	70745	3	0	17	14	31	0	0	0	0.0002403	0.000197894	0.000438194	0	0	0	0.111238	0.0873983	0.132847	0	0	0
15608114	Rv0974c	acetyl-/propionyl-CoA carboxylase subunit beta [Mycobacterium tuberculosis H37Rv | 83332.12]	7	7	376.37	56256	3	0	17	10	28	0	0	0	0.00030219	0.000177759	0.000497725	0	0	0	0.139888	0.0785059	0.150895	0	0	0
15608123	Rv0983	serine protease PepD [Mycobacterium tuberculosis H37Rv | 83332.12]	4	4	251.27	46453	1	0	0	0	1	0	0	0	0	0	2.15271e-05	0	0	0	0	0	0.00652638	0	0	0
15608124	Rv0984	pterin-4-alpha-carbinolamine dehydratase MoaB2 [Mycobacterium tuberculosis H37Rv | 83332.12]	2	2	187.93	18441	1	0	0	0	1	0	0	0	0	0	5.4227e-05	0	0	0	0	0	0.01644	0	0	0
57116810	Rv0994	molybdopterin biosynthesis protein MoeA1 [Mycobacterium tuberculosis H37Rv | 83332.12]	3	3	235.9	44337	3	0	1	1	4	0	0	0	2.25545e-05	2.25545e-05	9.02181e-05	0	0	0	0.0104408	0.00996104	0.0273514	0	0	0
15608139	Rv0999	hypothetical protein [Mycobacterium tuberculosis H37Rv | 83332.12]	2	2	186.17	25970	3	0	2	2	2	0	0	0	7.70119e-05	7.70119e-05	7.70119e-05	0	0	0	0.0356499	0.0340117	0.0233477	0	0	0
15608141	Rv1001	arginine deiminase [Mycobacterium tuberculosis H37Rv | 83332.12]	4	4	263.22	43089	3	0	2	1	4	0	0	0	4.64156e-05	2.32078e-05	9.28311e-05	0	0	0	0.0214864	0.0102495	0.0281436	0	0	0
15608146	Rv1006	hypothetical protein [Mycobacterium tuberculosis H37Rv | 83332.12]	11	11	444.58	61298	3	0	27	18	33	0	0	0	0.000440471	0.000293647	0.000538354	0	0	0	0.2039	0.129687	0.163213	0	0	0
15608147	Rv1007c	methionyl-tRNA synthetase [Mycobacterium tuberculosis H37Rv | 83332.12]	9	9	336.77	58093	3	0	11	9	17	0	0	0	0.000189352	0.000154924	0.000292634	0	0	0	0.0876535	0.068421	0.088718	0	0	0
15608155	Rv1015c	50S ribosomal protein L25/general stress protein Ctc [Mycobacterium tuberculosis H37Rv | 83332.12]	4	4	357.06	22441	3	3	19	22	28	3	1	2	0.000846665	0.000980348	0.00124772	0.000133684	4.45613e-05	8.91226e-05	0.391933	0.432964	0.37827	0.615879	0.167348	0.340206
15608157	Rv1017c	ribose-phosphate pyrophosphokinase [Mycobacterium tuberculosis H37Rv | 83332.12]	11	11	429.95	35477	3	2	42	50	53	2	0	1	0.00118387	0.00140936	0.00149393	5.63746e-05	0	2.81873e-05	0.548028	0.622435	0.452914	0.259716	0	0.107599
15608159	Rv1019	TetR family transcriptional regulator [Mycobacterium tuberculosis H37Rv | 83332.12]	3	3	218.51	21702	3	0	2	1	5	0	0	0	9.21574e-05	4.60787e-05	0.000230394	0	0	0	0.042661	0.0203503	0.0698484	0	0	0
15608163	Rv1023	phosphopyruvate hydratase [Mycobacterium tuberculosis H37Rv | 83332.12]	12	12	556.55	44962	3	3	81	90	105	12	9	7	0.00180152	0.00200169	0.00233531	0.000266892	0.000200169	0.000155687	0.83395	0.884032	0.707995	1.22957	0.751728	0.594302
15608166	Rv1026	hypothetical protein [Mycobacterium tuberculosis H37Rv | 83332.12]	5	5	270.47	33664	3	0	2	2	7	0	0	0	5.94106e-05	5.94106e-05	0.000207937	0	0	0	0.027502	0.0262383	0.0630404	0	0	0
15608196	Rv1056	hypothetical protein [Mycobacterium tuberculosis H37Rv | 83332.12]	7	7	380.45	28946	3	3	21	21	21	1	1	1	0.000725489	0.000725489	0.000725489	3.45471e-05	3.45471e-05	3.45471e-05	0.335839	0.320407	0.219947	0.159158	0.12974	0.131876
15608198	Rv1058	acyl-CoA synthetase [Mycobacterium tuberculosis H37Rv | 83332.12]	2	2	174.41	59625	3	0	1	2	4	0	0	0	1.67715e-05	3.3543e-05	6.7086e-05	0	0	0	0.00776376	0.014814	0.0203385	0	0	0
15608201	Rv1061	hypothetical protein [Mycobacterium tuberculosis H37Rv | 83332.12]	2	2	142.21	32038	2	0	1	0	2	0	0	0	3.12129e-05	0	6.24259e-05	0	0	0	0.0144489	0	0.0189257	0	0	0
15608203	Rv1063c	hypothetical protein [Mycobacterium tuberculosis H37Rv | 83332.12]	4	4	208.4	37523	3	0	1	1	6	0	0	0	2.66503e-05	2.66503e-05	0.000159902	0	0	0	0.0123368	0.0117699	0.0484775	0	0	0
15608210	Rv1070c	enoyl-CoA hydratase [Mycobacterium tuberculosis H37Rv | 83332.12]	7	7	381.06	27273	3	3	33	31	42	1	1	3	0.00120999	0.00113666	0.00153998	3.66663e-05	3.66663e-05	0.000109999	0.560121	0.501995	0.466877	0.168921	0.137699	0.419897
15608211	Rv1071c	enoyl-CoA hydratase [Mycobacterium tuberculosis H37Rv | 83332.12]	3	3	261.91	36354	3	0	3	4	6	0	0	0	8.25219e-05	0.000110029	0.000165044	0	0	0	0.0382005	0.0485936	0.0500363	0	0	0
15608214	Rv1074c	acetyl-CoA acetyltransferase [Mycobacterium tuberculosis H37Rv | 83332.12]	9	9	447.06	42655	3	3	42	39	64	2	5	4	0.000984644	0.000914313	0.00150041	4.68878e-05	0.00011722	9.37756e-05	0.455806	0.403799	0.45488	0.216011	0.440214	0.357968
57116820	Rv1077	cystathionine beta-synthase CBS (Serine sulfhydrase) (Beta-thionase) (hemoprotein H-450) [Mycobacterium tuberculosis H37Rv | 83332.12]	11	11	434.08	48635	3	1	14	9	18	1	0	0	0.000287859	0.000185052	0.000370104	2.05613e-05	0	0	0.133254	0.0817268	0.112204	0.0947256	0	0
15608218	Rv1078	proline-rich antigen [Mycobacterium tuberculosis H37Rv | 83332.12]	2	2	196.74	25076	3	3	11	12	12	1	3	2	0.000438666	0.000478545	0.000478545	3.98788e-05	0.000119636	7.97575e-05	0.203065	0.211346	0.145081	0.183721	0.44929	0.304457
15608219	Rv1079	cystathionine gamma-synthase [Mycobacterium tuberculosis H37Rv | 83332.12]	10	10	412.31	40982	3	1	26	23	35	0	0	1	0.000634425	0.000561222	0.000854033	0	0	2.4401e-05	0.293684	0.24786	0.258917	0	0	0.0931454
15608220	Rv1080c	transcription elongation factor GreA [Mycobacterium tuberculosis H37Rv | 83332.12]	6	6	331.35	17855	0	0	0	0	0	0	0	0	0	0	0	0	0	0	0	0	0	0	0	0
15608224	Rv1084	hypothetical protein [Mycobacterium tuberculosis H37Rv | 83332.12]	4	4	169.24	71050	3	0	1	1	2	0	0	0	1.40746e-05	1.40746e-05	2.81492e-05	0	0	0	0.00651533	0.00621594	0.00853399	0	0	0
15608226	Rv1086	short (C15) chain Z-isoprenyl diphosphate synthase (Z-FPP synthase) (Z-farnesyl diphosphate synthase) (Z-FPP synthetase) (Z-farnesyl diphosphate synthetase) (geranyltranstransferase) (farnesyl pyrophosphate synthetase) [Myc...	2	2	140.94	29410	2	0	0	1	2	0	0	0	0	3.4002e-05	6.80041e-05	0	0	0	0	0.0150167	0.0206168	0	0	0
15608232	Rv1092c	pantothenate kinase [Mycobacterium tuberculosis H37Rv | 83332.12]	4	4	224.27	35657	3	0	4	6	7	0	0	0	0.00011218	0.00016827	0.000196315	0	0	0	0.0519297	0.0743151	0.0595168	0	0	0
57116827	Rv1093	serine hydroxymethyltransferase [Mycobacterium tuberculosis H37Rv | 83332.12]	12	12	432.2	45029	3	3	18	23	28	1	2	3	0.000399742	0.000510782	0.000621821	2.22079e-05	4.44158e-05	6.66237e-05	0.185046	0.225583	0.188518	0.102311	0.166802	0.254322
15608234	Rv1094	acyl-[acyl-carrier protein] desaturase [Mycobacterium tuberculosis H37Rv | 83332.12]	9	9	411.2	31359	3	3	14	25	25	2	4	2	0.000446443	0.000797219	0.000797219	6.37775e-05	0.000127555	6.37775e-05	0.206665	0.352086	0.241693	0.293822	0.479029	0.243457
15608235	Rv1095	PhoH-like protein PhoH2 (phosphate starvation-inducible protein PsiH) [Mycobacterium tuberculosis H37Rv | 83332.12]	6	6	262.27	46914	3	0	2	4	8	0	0	0	4.26312e-05	8.52624e-05	0.000170525	0	0	0	0.0197346	0.0376555	0.051698	0	0	0
15608237	Rv1097c	hypothetical protein [Mycobacterium tuberculosis H37Rv | 83332.12]	2	2	163.44	29874	3	1	2	4	2	1	0	0	6.69478e-05	0.000133896	6.69478e-05	3.34739e-05	0	0	0.0309911	0.059134	0.0202966	0.154214	0	0
15608238	Rv1098c	fumarate hydratase [Mycobacterium tuberculosis H37Rv | 83332.12]	9	9	464.15	50141	3	1	22	29	35	0	1	0	0.000438763	0.000578369	0.000698032	0	1.99438e-05	0	0.203109	0.255432	0.211622	0	0.0748981	0
57116832	Rv1121	glucose-6-phosphate 1-dehydrogenase [Mycobacterium tuberculosis H37Rv | 83332.12]	3	3	188.33	52173	3	0	8	2	6	0	0	0	0.000153336	3.8334e-05	0.000115002	0	0	0	0.0709814	0.0169299	0.0348652	0	0	0
15608262	Rv1122	6-phosphogluconate dehydrogenase-like protein [Mycobacterium tuberculosis H37Rv | 83332.12]	6	6	306.66	36358	3	0	12	12	16	0	0	0	0.000330051	0.000330051	0.000440068	0	0	0	0.152785	0.145765	0.133416	0	0	0
15608273	Rv1133c	5-methyltetrahydropteroyltriglutamate-- homocysteine S-methyltransferase [Mycobacterium tuberculosis H37Rv | 83332.12]	17	17	560.9	81582	3	3	55	55	83	18	24	25	0.000674168	0.000674168	0.00101738	0.000220637	0.000294183	0.00030644	0.312082	0.297741	0.30844	1.01647	1.10479	1.16977
15608301	Rv1161	respiratory nitrate reductase subunit alpha NarG [Mycobacterium tuberculosis H37Rv | 83332.12]	8	8	299.9	136956	3	0	6	9	13	0	0	0	4.38097e-05	6.57145e-05	9.4921e-05	0	0	0	0.0202801	0.0290223	0.0287772	0	0	0
15608302	Rv1162	respiratory nitrate reductase subunit beta NarH [Mycobacterium tuberculosis H37Rv | 83332.12]	3	3	225	62038	3	0	2	7	3	0	0	0	3.22383e-05	0.000112834	4.83575e-05	0	0	0	0.0149236	0.0498323	0.0146605	0	0	0
15608317	Rv1177	ferredoxin FdxC [Mycobacterium tuberculosis H37Rv | 83332.12]	3	3	242.12	11839	3	0	2	2	1	0	0	0	0.000168933	0.000168933	8.44666e-05	0	0	0	0.0782016	0.0746081	0.0256078	0	0	0
15608318	Rv1178	N-succinyldiaminopimelate aminotransferase [Mycobacterium tuberculosis H37Rv | 83332.12]	3	3	248.37	37734	3	0	3	6	8	0	0	0	7.95039e-05	0.000159008	0.00021201	0	0	0	0.0368035	0.0702246	0.0642752	0	0	0
15608320	Rv1180	polyketide beta-ketoacyl synthase PKS3 [Mycobacterium tuberculosis H37Rv | 83332.12]	5	5	283.07	50599	3	0	12	11	12	0	0	0	0.000237159	0.000217396	0.000237159	0	0	0	0.109784	0.0960111	0.0718995	0	0	0
15608321	Rv1181	polyketide beta-ketoacyl synthase PKS4 [Mycobacterium tuberculosis H37Rv | 83332.12]	30	30	611.87	168115	3	1	71	73	93	1	0	0	0.00042233	0.000434227	0.000553193	5.94831e-06	0	0	0.195503	0.191773	0.167712	0.0274037	0	0
15608327	Rv1187	pyrroline-5-carboxylate dehydrogenase ROCA [Mycobacterium tuberculosis H37Rv | 83332.12]	9	9	404.95	58841	3	0	13	13	27	0	0	0	0.000220934	0.000220934	0.000458864	0	0	0	0.102274	0.097574	0.139114	0	0	0
15608333	Rv1193	acyl-CoA synthetase [Mycobacterium tuberculosis H37Rv | 83332.12]	5	5	272.46	49520	3	0	3	5	8	0	0	0	6.05816e-05	0.000100969	0.000161551	0	0	0	0.0280441	0.0445923	0.0489774	0	0	0
57116841	Rv1196	PPE family protein [Mycobacterium tuberculosis H37Rv | 83332.12]	3	1	198.96	39158	3	3	7	10	14	1	1	1	0.000178763	0.000255376	0.000357526	2.55376e-05	2.55376e-05	2.55376e-05	0.0827519	0.112785	0.108391	0.117651	0.0959055	0.0974842
15608337	Rv1197	Esat-6 like protein esxK (Esat-6 like protein 3) [Mycobacterium tuberculosis H37Rv | 83332.12]	3	3	192.21	10963	1	0	0	0	1	0	0	0	0	0	9.12159e-05	0	0	0	0	0	0.0276539	0	0	0
15608338	Rv1198	putative ESAT-6 like protein ESXL (ESAT-6 like protein 4) [Mycobacterium tuberculosis H37Rv | 83332.12]	4	1	352.77	9928	3	3	11	10	18	2	3	5	0.00110798	0.00100725	0.00181305	0.00020145	0.000302176	0.000503626	0.512899	0.444845	0.549664	0.928078	1.13481	1.92248
15608341	Rv1201c	transferase [Mycobacterium tuberculosis H37Rv | 83332.12]	6	6	354.25	32642	3	2	23	25	32	2	3	0	0.000704614	0.000765884	0.000980332	6.12708e-05	9.19061e-05	0	0.326176	0.338247	0.297207	0.282273	0.34515	0
15608346	Rv1206	acyl-CoA synthetase [Mycobacterium tuberculosis H37Rv | 83332.12]	2	2	149.26	64337	3	0	2	3	3	0	0	0	3.10863e-05	4.66295e-05	4.66295e-05	0	0	0	0.0143903	0.0205936	0.0141367	0	0	0
15608353	Rv1213	glucose-1-phosphate adenylyltransferase [Mycobacterium tuberculosis H37Rv | 83332.12]	5	5	280.23	43800	3	0	4	5	10	0	0	0	9.13242e-05	0.000114155	0.000228311	0	0	0	0.0422753	0.0504158	0.0692169	0	0	0
15608359	Rv1219c	transcriptional regulatory protein [Mycobacterium tuberculosis H37Rv | 83332.12]	3	3	210.5	23181	3	0	4	1	6	0	0	0	0.000172555	4.31388e-05	0.000258833	0	0	0	0.0798782	0.0190519	0.0784703	0	0	0
57116844	Rv1223	serine protease HtrA [Mycobacterium tuberculosis H37Rv | 83332.12]	6	6	290.93	54190	0	0	0	0	0	0	0	0	0	0	0	0	0	0	0	0	0	0	0	0
15608380	Rv1240	malate dehydrogenase [Mycobacterium tuberculosis H37Rv | 83332.12]	3	3	256.52	34322	1	0	0	0	1	0	0	0	0	0	2.91358e-05	0	0	0	0	0	0.00883311	0	0	0
15608382	Rv1242	hypothetical protein [Mycobacterium tuberculosis H37Rv | 83332.12]	2	2	179.85	15905	3	0	1	2	2	0	0	0	6.28733e-05	0.000125747	0.000125747	0	0	0	0.0291049	0.0555351	0.0381226	0	0	0
15608385	Rv1245c	short-chain type dehydrogenase/reductase [Mycobacterium tuberculosis H37Rv | 83332.12]	6	6	353.62	29215	3	0	9	9	12	0	0	0	0.000308061	0.000308061	0.000410748	0	0	0	0.142606	0.136053	0.124527	0	0	0
161352467	Rv1248c	alpha-ketoglutarate decarboxylase [Mycobacterium tuberculosis H37Rv | 83332.12]	11	11	374.08	135902	3	2	6	9	12	0	1	2	4.41495e-05	6.62242e-05	8.82989e-05	0	7.35824e-06	1.47165e-05	0.0204374	0.0292474	0.0267696	0	0.0276336	0.056177
15608400	Rv1260	hypothetical protein [Mycobacterium tuberculosis H37Rv | 83332.12]	4	4	234.49	41329	3	0	4	3	6	0	0	0	9.67843e-05	7.25883e-05	0.000145177	0	0	0	0.0448028	0.0320581	0.0440132	0	0	0
15608401	Rv1261c	hypothetical protein [Mycobacterium tuberculosis H37Rv | 83332.12]	2	2	162.07	16756	3	0	2	3	3	0	0	0	0.00011936	0.00017904	0.00017904	0	0	0	0.0552535	0.0790718	0.0542797	0	0	0
15608403	Rv1263	amidase [Mycobacterium tuberculosis H37Rv | 83332.12]	2	2	156.93	49081	2	0	1	0	5	0	0	0	2.03745e-05	0	0.000101872	0	0	0	0.00943164	0	0.0308847	0	0	0
15608406	Rv1266c	transmembrane serine/threonine-protein kinase H [Mycobacterium tuberculosis H37Rv | 83332.12]	2	2	112.54	66754	1	0	0	0	2	0	0	0	0	0	2.99608e-05	0	0	0	0	0	0.00908321	0	0	0
15608407	Rv1267c	transcriptional regulatory protein EMBR [Mycobacterium tuberculosis H37Rv | 83332.12]	9	9	375.31	41933	3	0	9	11	12	0	0	0	0.000214628	0.000262323	0.000286171	0	0	0	0.0993544	0.115853	0.0867584	0	0	0
15608409	Rv1269c	hypothetical protein [Mycobacterium tuberculosis H37Rv | 83332.12]	2	2	152.24	12550	2	0	3	0	1	0	0	0	0.000239044	0	7.96813e-05	0	0	0	0.110657	0	0.024157	0	0	0
15608410	Rv1270c	lipoprotein LprA [Mycobacterium tuberculosis H37Rv | 83332.12]	7	7	391.78	24874	3	3	11	7	18	5	2	6	0.000442229	0.000281418	0.000723647	0.000201013	8.04052e-05	0.000241216	0.204714	0.124286	0.219388	0.926063	0.301959	0.920789
15608415	Rv1275	lipoprotein LprC [Mycobacterium tuberculosis H37Rv | 83332.12]	5	5	277.28	18871	3	2	6	4	6	0	5	8	0.000317948	0.000211965	0.000317948	0	0.000264957	0.000423931	0.147183	0.093613	0.0963924	0	0.995036	1.61827
15608424	Rv1284	hypothetical protein [Mycobacterium tuberculosis H37Rv | 83332.12]	2	2	185.74	18189	2	0	2	0	1	0	0	0	0.000109957	0	5.49783e-05	0	0	0	0.0509005	0	0.0166678	0	0	0
15608425	Rv1285	sulfate adenylyltransferase subunit 2 [Mycobacterium tuberculosis H37Rv | 83332.12]	2	2	119.64	37513	1	0	0	0	3	0	0	0	0	0	7.99723e-05	0	0	0	0	0	0.0242452	0	0	0
15608428	Rv1288	hypothetical protein [Mycobacterium tuberculosis H37Rv | 83332.12]	6	6	294.93	49619	3	1	3	1	7	1	0	0	6.04607e-05	2.01536e-05	0.000141075	2.01536e-05	0	0	0.0279881	0.00890067	0.0427697	0.0928471	0	0
15608432	Rv1292	arginyl-tRNA synthetase [Mycobacterium tuberculosis H37Rv | 83332.12]	6	6	295.69	59710	2	0	0	2	2	0	0	0	0	3.34952e-05	3.34952e-05	0	0	0	0	0.0147929	0.0101548	0	0	0
15608433	Rv1293	diaminopimelate decarboxylase LysA [Mycobacterium tuberculosis H37Rv | 83332.12]	3	3	217.85	47458	3	0	4	1	5	0	0	0	8.42851e-05	2.10713e-05	0.000105356	0	0	0	0.0390167	0.00930597	0.0319409	0	0	0
15608435	Rv1295	threonine synthase [Mycobacterium tuberculosis H37Rv | 83332.12]	6	6	314.54	37322	3	0	1	1	11	0	0	0	2.67938e-05	2.67938e-05	0.000294732	0	0	0	0.0124033	0.0118333	0.089354	0	0	0
15608446	Rv1306	F0F1 ATP synthase subunit B [Mycobacterium tuberculosis H37Rv | 83332.12]	2	2	169.17	18325	1	0	0	0	5	0	0	0	0	0	0.000272851	0	0	0	0	0	0.0827204	0	0	0
15608447	Rv1307	F0F1 ATP synthase subunit delta [Mycobacterium tuberculosis H37Rv | 83332.12]	5	5	294.65	48806	3	2	5	5	7	0	2	3	0.000102446	0.000102446	0.000143425	0	4.09786e-05	6.14679e-05	0.0474239	0.0452447	0.0434822	0	0.153894	0.23464
15608448	Rv1308	F0F1 ATP synthase subunit alpha [Mycobacterium tuberculosis H37Rv | 83332.12]	10	10	470.96	59288	3	3	20	20	25	5	4	10	0.000337336	0.000337336	0.00042167	8.43341e-05	6.74673e-05	0.000168668	0.156158	0.148982	0.127838	0.388526	0.253371	0.643855
15608449	Rv1309	F0F1 ATP synthase subunit gamma [Mycobacterium tuberculosis H37Rv | 83332.12]	7	7	364.22	33890	3	0	9	9	22	0	0	0	0.000265565	0.000265565	0.000649159	0	0	0	0.122934	0.117285	0.196806	0	0	0
15608450	Rv1310	F0F1 ATP synthase subunit beta [Mycobacterium tuberculosis H37Rv | 83332.12]	14	14	494.32	53094	3	3	28	29	50	4	8	6	0.000527367	0.000546201	0.000941726	7.53381e-05	0.000150676	0.000113007	0.244125	0.241226	0.285503	0.347081	0.565859	0.43138
15608463	Rv1323	acetyl-CoA acetyltransferase [Mycobacterium tuberculosis H37Rv | 83332.12]	13	13	522.24	40081	3	1	30	30	51	0	1	0	0.000748484	0.000748484	0.00127242	0	2.49495e-05	0	0.346484	0.330563	0.385761	0	0.0936969	0
15608464	Rv1324	thioredoxin [Mycobacterium tuberculosis H37Rv | 83332.12]	6	6	357.03	32170	0	0	0	0	0	0	0	0	0	0	0	0	0	0	0	0	0	0	0	0
15608466	Rv1326c	glycogen branching enzyme [Mycobacterium tuberculosis H37Rv | 83332.12]	6	6	279.59	81729	3	0	6	10	13	0	0	0	7.34134e-05	0.000122356	0.000159062	0	0	0	0.0339841	0.0540374	0.0482229	0	0	0
57116849	Rv1327c	glucanase GLGE [Mycobacterium tuberculosis H37Rv | 83332.12]	18	18	536.54	78640	3	3	39	40	70	20	21	27	0.000495931	0.000508647	0.000890132	0.000254323	0.00026704	0.000343337	0.229573	0.22464	0.269862	1.17166	1.00286	1.31061
15608468	Rv1328	glycogen phosphorylase GlgP [Mycobacterium tuberculosis H37Rv | 83332.12]	16	16	494.96	95515	3	3	26	27	57	1	3	1	0.000272209	0.000282678	0.000596765	1.04696e-05	3.14087e-05	1.04696e-05	0.126009	0.124843	0.180921	0.0482331	0.117954	0.0399653
15608476	Rv1336	cysteine synthase B CysM [Mycobacterium tuberculosis H37Rv | 83332.12]	3	3	173.88	34438	3	0	3	3	3	0	0	0	8.71131e-05	8.71131e-05	8.71131e-05	0	0	0	0.0403259	0.0384728	0.0264101	0	0	0
15608480	Rv1340	ribonuclease PH [Mycobacterium tuberculosis H37Rv | 83332.12]	8	8	355.37	27351	3	1	18	15	25	0	1	0	0.000658111	0.000548426	0.000914043	0	3.65617e-05	0	0.304649	0.242208	0.277111	0	0.137306	0
15608490	Rv1350	3-ketoacyl-(acyl-carrier-protein) reductase [Mycobacterium tuberculosis H37Rv | 83332.12]	2	2	178.01	25871	3	0	1	1	2	0	0	0	3.86533e-05	3.86533e-05	7.73066e-05	0	0	0	0.0178932	0.0170709	0.0234371	0	0	0
15608500	Rv1360	oxidoreductase [Mycobacterium tuberculosis H37Rv | 83332.12]	4	4	218.87	37252	3	0	4	5	6	0	0	0	0.000107377	0.000134221	0.000161065	0	0	0	0.0497062	0.0592777	0.0488302	0	0	0
57116853	Rv1364c	hypothetical protein [Mycobacterium tuberculosis H37Rv | 83332.12]	2	2	103.94	69524	0	3	0	0	0	1	1	1	0	0	0	1.43835e-05	1.43835e-05	1.43835e-05	0	0	0	0.0662646	0.0540168	0.054906
15608507	Rv1367c	hypothetical protein [Mycobacterium tuberculosis H37Rv | 83332.12]	4	4	262.88	41325	3	0	2	5	11	0	0	0	4.83969e-05	0.000120992	0.000266183	0	0	0	0.0224036	0.0534353	0.0806987	0	0	0
15608508	Rv1368	lipoprotein LprF [Mycobacterium tuberculosis H37Rv | 83332.12]	5	5	342.55	26852	3	3	15	13	21	2	6	5	0.000558618	0.000484135	0.000782065	7.44823e-05	0.000223447	0.000186206	0.258592	0.213815	0.237099	0.343139	0.839148	0.710801
15608520	Rv1380	aspartate carbamoyltransferase catalytic subunit [Mycobacterium tuberculosis H37Rv | 83332.12]	6	6	341.26	33819	3	3	28	26	24	2	3	4	0.000827937	0.000768799	0.00070966	5.91384e-05	8.87075e-05	0.000118277	0.383264	0.339534	0.215148	0.272449	0.333138	0.451496
15608521	Rv1381	dihydroorotase [Mycobacterium tuberculosis H37Rv | 83332.12]	7	7	357.75	45192	3	0	20	24	26	0	0	0	0.000442556	0.000531067	0.000575323	0	0	0	0.204866	0.234542	0.174421	0	0	0
15608524	Rv1385	orotidine 5'-phosphate decarboxylase [Mycobacterium tuberculosis H37Rv | 83332.12]	2	2	196.64	27377	3	0	2	1	4	0	0	0	7.3054e-05	3.6527e-05	0.000146108	0	0	0	0.0338177	0.0161319	0.0442956	0	0	0
15608527	Rv1388	putative integration host factor MIHF [Mycobacterium tuberculosis H37Rv | 83332.12]	2	2	198.84	20835	3	3	17	23	23	3	2	2	0.000815935	0.00110391	0.00110391	0.000143988	9.59923e-05	9.59923e-05	0.377708	0.487534	0.334673	0.663352	0.360496	0.36643
15608530	Rv1391	bifunctional phosphopantothenoylcysteine decarboxylase/phosphopantothenate synthase [Mycobacterium tuberculosis H37Rv | 83332.12]	2	2	108.14	43577	1	0	0	0	1	0	0	0	0	0	2.29479e-05	0	0	0	0	0	0.00695711	0	0	0
15608531	Rv1392	S-adenosylmethionine synthetase [Mycobacterium tuberculosis H37Rv | 83332.12]	14	14	508.47	43047	3	3	53	46	60	5	5	2	0.00123121	0.0010686	0.00139383	0.000116152	0.000116152	4.64608e-05	0.569946	0.471939	0.422566	0.535111	0.436205	0.177354
15608544	Rv1406	methionyl-tRNA formyltransferase [Mycobacterium tuberculosis H37Rv | 83332.12]	2	2	124.61	32692	3	0	1	2	3	0	0	0	3.05885e-05	6.1177e-05	9.17656e-05	0	0	0	0.0141599	0.0270184	0.0278206	0	0	0
15608547	Rv1409	bifunctional diaminohydroxyphosphoribosylaminopyrimidine deaminase/5-amino-6-(5-phosphoribosylamino) uracil reductase [Mycobacterium tuberculosis H37Rv | 83332.12]	7	7	320.72	35367	3	1	10	9	9	0	0	1	0.000282749	0.000254475	0.000254475	0	0	2.82749e-05	0.130889	0.112387	0.0771491	0	0	0.107934
15608548	Rv1410c	aminoglycosides/tetracycline-transport integral membrane protein [Mycobacterium tuberculosis H37Rv | 83332.12]	2	2	119.68	54689	1	0	0	0	3	0	0	0	0	0	5.48556e-05	0	0	0	0	0	0.0166306	0	0	0
15608549	Rv1411c	lipoprotein LprG [Mycobacterium tuberculosis H37Rv | 83332.12]	3	3	303.4	24548	3	3	3	7	8	2	2	3	0.00012221	0.000285156	0.000325892	8.1473e-05	8.1473e-05	0.00012221	0.0565725	0.125937	0.0988008	0.375345	0.305969	0.466509
15608554	Rv1416	6 7-dimethyl-8-ribityllumazine synthase [Mycobacterium tuberculosis H37Rv | 83332.12]	2	2	170.77	15901	1	0	0	0	4	0	0	0	0	0	0.000251557	0	0	0	0	0	0.0762644	0	0	0
15608567	Rv1429	hypothetical protein [Mycobacterium tuberculosis H37Rv | 83332.12]	6	6	299.92	46899	3	0	7	8	11	0	0	0	0.000149257	0.000170579	0.000234547	0	0	0	0.0690931	0.0753351	0.0711075	0	0	0
15608574	Rv1436	glyceraldehyde-3-phosphate dehydrogenase [Mycobacterium tuberculosis H37Rv | 83332.12]	11	11	458.63	35956	3	3	32	34	45	9	8	3	0.000889977	0.0009456	0.00125153	0.000250306	0.000222494	8.34353e-05	0.411983	0.417617	0.379426	1.15315	0.835569	0.318496
15608575	Rv1437	phosphoglycerate kinase [Mycobacterium tuberculosis H37Rv | 83332.12]	4	4	258.68	42512	3	0	2	2	7	0	0	0	4.70455e-05	4.70455e-05	0.000164659	0	0	0	0.021778	0.0207773	0.0499198	0	0	0
15608576	Rv1438	triosephosphate isomerase [Mycobacterium tuberculosis H37Rv | 83332.12]	3	3	250.78	27403	3	2	3	2	5	0	1	2	0.000109477	7.29847e-05	0.000182462	0	3.64924e-05	7.29847e-05	0.0506785	0.0322332	0.055317	0	0.137046	0.278603
15608580	Rv1442	biotin sulfoxide reductase [Mycobacterium tuberculosis H37Rv | 83332.12]	2	2	157.86	83390	3	0	2	2	3	0	0	0	2.39837e-05	2.39837e-05	3.59755e-05	0	0	0	0.0111024	0.0105922	0.0109067	0	0	0
15608581	Rv1443c	hypothetical protein [Mycobacterium tuberculosis H37Rv | 83332.12]	3	3	211.13	18316	3	0	3	3	8	0	0	0	0.000163791	0.000163791	0.000436777	0	0	0	0.0758213	0.0723372	0.132418	0	0	0
15608583	Rv1445c	6-phosphogluconolactonase [Mycobacterium tuberculosis H37Rv | 83332.12]	3	3	185.34	25804	0	0	0	0	0	0	0	0	0	0	0	0	0	0	0	0	0	0	0	0
15608585	Rv1447c	glucose-6-phosphate 1-dehydrogenase [Mycobacterium tuberculosis H37Rv | 83332.12]	3	3	149.02	57343	3	0	1	1	3	0	0	0	1.74389e-05	1.74389e-05	5.23168e-05	0	0	0	0.00807272	0.00770177	0.0158609	0	0	0
15608586	Rv1448c	transaldolase [Mycobacterium tuberculosis H37Rv | 83332.12]	7	7	361.93	40721	2	1	0	2	2	0	0	1	0	4.91147e-05	4.91147e-05	0	0	2.45574e-05	0	0.0216911	0.0148901	0	0	0.0937424
15608587	Rv1449c	transketolase [Mycobacterium tuberculosis H37Rv | 83332.12]	16	16	571.87	75589	3	3	69	76	113	6	2	6	0.000912831	0.00100544	0.00149493	7.93766e-05	2.64589e-05	7.93766e-05	0.422563	0.444044	0.453217	0.365687	0.0993654	0.303003
15608592	Rv1454c	quinone reductase [Mycobacterium tuberculosis H37Rv | 83332.12]	6	6	371.52	34047	3	0	15	12	18	0	0	0	0.000440567	0.000352454	0.000528681	0	0	0	0.203945	0.155659	0.16028	0	0	0
15608593	Rv1455	hypothetical protein [Mycobacterium tuberculosis H37Rv | 83332.12]	2	2	158.05	31427	2	0	1	0	4	0	0	0	3.18198e-05	0	0.000127279	0	0	0	0.0147298	0	0.0385872	0	0	0
15608599	Rv1461	hypothetical protein [Mycobacterium tuberculosis H37Rv | 83332.12]	4	4	250.47	94171	2	3	0	1	2	3	3	3	0	1.0619e-05	2.1238e-05	3.18569e-05	3.18569e-05	3.18569e-05	0	0.00468979	0.00643872	0.146764	0.119638	0.121607
15608601	Rv1463	ABC transporter ATP-binding protein [Mycobacterium tuberculosis H37Rv | 83332.12]	2	2	208.27	28823	3	0	1	1	3	0	0	0	3.46945e-05	3.46945e-05	0.000104084	0	0	0	0.0160606	0.0153226	0.031555	0	0	0
15608602	Rv1464	cysteine desulfurase [Mycobacterium tuberculosis H37Rv | 83332.12]	3	3	230.31	44596	3	0	2	3	2	0	0	0	4.48471e-05	6.72706e-05	4.48471e-05	0	0	0	0.0207603	0.0297096	0.0135963	0	0	0
15608605	Rv1467c	acyl-CoA dehydrogenase FADE15 [Mycobacterium tuberculosis H37Rv | 83332.12]	6	5	275.64	65924	3	0	7	5	8	0	0	0	0.000106183	7.58449e-05	0.000121352	0	0	0	0.0491536	0.0334963	0.0367903	0	0	0
15608613	Rv1475c	aconitate hydratase [Mycobacterium tuberculosis H37Rv | 83332.12]	17	17	608.47	102449	3	3	66	56	78	7	8	3	0.000644223	0.000546613	0.000761354	6.83267e-05	7.80876e-05	2.92829e-05	0.29822	0.241408	0.23082	0.31478	0.293255	0.111781
57116872	Rv1479	transcriptional regulatory protein MOXR1 [Mycobacterium tuberculosis H37Rv | 83332.12]	9	8	344.3	40763	3	3	16	14	21	1	1	6	0.000392513	0.000343449	0.000515173	2.45321e-05	2.45321e-05	0.000147192	0.1817	0.151682	0.156185	0.113019	0.0921293	0.561875
15608621	Rv1483	3-oxoacyl-[acyl-carrier protein] reductase FabG1 [Mycobacterium tuberculosis H37Rv | 83332.12]	2	2	175.86	25697	3	1	2	2	3	0	0	1	7.78301e-05	7.78301e-05	0.000116745	0	0	3.8915e-05	0.0360287	0.0343731	0.0353936	0	0	0.14855
15608622	Rv1484	enoyl-(acyl carrier protein) reductase [Mycobacterium tuberculosis H37Rv | 83332.12]	3	3	290.8	28528	3	2	7	9	14	0	3	1	0.000245373	0.00031548	0.000490746	0	0.00010516	3.50533e-05	0.113587	0.139329	0.14878	0	0.394924	0.133808
15608626	Rv1488	hypothetical protein [Mycobacterium tuberculosis H37Rv | 83332.12]	8	8	349.05	41282	3	3	14	18	24	2	2	4	0.000339131	0.000436025	0.000581367	4.84473e-05	4.84473e-05	9.68945e-05	0.156988	0.192567	0.176253	0.223196	0.181942	0.369874
15608630	Rv1492	methylmalonyl-CoA mutase small subunit [Mycobacterium tuberculosis H37Rv | 83332.12]	7	7	365.67	64744	3	0	9	8	9	0	0	0	0.000139009	0.000123564	0.000139009	0	0	0	0.0643493	0.0545709	0.0421434	0	0	0
15608631	Rv1493	methylmalonyl-CoA mutase [Mycobacterium tuberculosis H37Rv | 83332.12]	5	5	283.77	80604	3	0	7	6	12	0	0	0	8.68443e-05	7.4438e-05	0.000148876	0	0	0	0.0402015	0.032875	0.0451348	0	0	0
57116877	Rv1498A	hypothetical protein [Mycobacterium tuberculosis H37Rv | 83332.12]	2	2	256.93	7629	3	1	6	5	14	1	0	0	0.000786473	0.000655394	0.0018351	0.000131079	0	0	0.364069	0.28945	0.556348	0.603877	0	0
15608645	Rv1507c	hypothetical protein [Mycobacterium tuberculosis H37Rv | 83332.12]	5	5	306.66	27091	3	0	11	11	15	0	0	0	0.000406039	0.000406039	0.000553689	0	0	0	0.187961	0.179324	0.167862	0	0	0
15608649	Rv1511	GDP-D-mannose dehydratase gmdA (GDP-mannose 4 6 dehydratase) (GMD) [Mycobacterium tuberculosis H37Rv | 83332.12]	12	12	488.88	38342	3	3	36	46	61	2	1	1	0.000938918	0.00119973	0.00159094	5.21621e-05	2.60811e-05	2.60811e-05	0.434639	0.529851	0.482327	0.24031	0.0979465	0.0995588
15608659	Rv1521	acyl-CoA synthetase [Mycobacterium tuberculosis H37Rv | 83332.12]	2	2	140.93	63142	1	0	0	0	2	0	0	0	0	0	3.16746e-05	0	0	0	0	0	0.00960281	0	0	0
15608665	Rv1527c	polyketide synthase pks5 [Mycobacterium tuberculosis H37Rv | 83332.12]	5	3	245.75	223887	3	0	3	3	4	0	0	0	1.33996e-05	1.33996e-05	1.78662e-05	0	0	0	0.00620287	0.00591784	0.00541649	0	0	0
15608671	Rv1533	hypothetical protein [Mycobacterium tuberculosis H37Rv | 83332.12]	4	4	228.75	39620	3	0	1	2	6	0	0	0	2.52398e-05	5.04796e-05	0.000151439	0	0	0	0.0116839	0.0222939	0.0459117	0	0	0
15608674	Rv1536	isoleucyl-tRNA synthetase [Mycobacterium tuberculosis H37Rv | 83332.12]	13	13	415.15	117339	3	0	22	17	25	0	0	0	0.000187491	0.000144879	0.000213058	0	0	0	0.0867922	0.0639849	0.0645928	0	0	0
15608681	Rv1543	fatty acyl-CoA reductase [Mycobacterium tuberculosis H37Rv | 83332.12]	5	5	301.2	36821	3	0	4	4	6	0	0	0	0.000108634	0.000108634	0.00016295	0	0	0	0.0502881	0.0479772	0.0494017	0	0	0
15608682	Rv1544	ketoacyl reductase [Mycobacterium tuberculosis H37Rv | 83332.12]	3	3	264.55	28200	3	0	5	3	5	0	0	0	0.000177305	0.000106383	0.000177305	0	0	0	0.082077	0.0469832	0.0537536	0	0	0
15608696	Rv1558	hypothetical protein [Mycobacterium tuberculosis H37Rv | 83332.12]	3	3	229.42	16348	0	0	0	0	0	0	0	0	0	0	0	0	0	0	0	0	0	0	0	0
57116886	Rv1564c	maltooligosyltrehalose synthase TreX [Mycobacterium tuberculosis H37Rv | 83332.12]	6	6	337.16	81081	3	0	8	13	12	0	0	0	9.86668e-05	0.000160333	0.000148	0	0	0	0.0456742	0.0708101	0.0448692	0	0	0
15608706	Rv1568	adenosylmethionine--8-amino-7-oxononanoate transaminase [Mycobacterium tuberculosis H37Rv | 83332.12]	2	2	194.25	46319	2	0	1	0	2	0	0	0	2.15894e-05	0	4.31788e-05	0	0	0	0.00999405	0	0.0130905	0	0	0
15608709	Rv1571	hypothetical protein [Mycobacterium tuberculosis H37Rv | 83332.12]	4	4	249.67	18100	3	0	9	8	12	0	0	0	0.000497238	0.000441989	0.000662983	0	0	0	0.230178	0.195201	0.200997	0	0	0
15608734	Rv1596	nicotinate-nucleotide pyrophosphorylase [Mycobacterium tuberculosis H37Rv | 83332.12]	6	6	332.94	29951	3	0	13	15	16	0	0	0	0.000434042	0.000500818	0.000534206	0	0	0	0.200924	0.221183	0.161955	0	0	0
15608736	Rv1598c	hypothetical protein [Mycobacterium tuberculosis H37Rv | 83332.12]	3	3	195.12	14892	3	0	5	1	7	0	0	0	0.000335751	6.71501e-05	0.000470051	0	0	0	0.155424	0.0296564	0.142505	0	0	0
15608739	Rv1601	imidazoleglycerol-phosphate dehydratase [Mycobacterium tuberculosis H37Rv | 83332.12]	3	3	232.5	22770	3	0	3	4	5	0	0	0	0.000131752	0.00017567	0.000219587	0	0	0	0.06099	0.0775832	0.0665723	0	0	0
15608747	Rv1609	anthranilate synthase component I [Mycobacterium tuberculosis H37Rv | 83332.12]	5	5	266	55849	3	0	6	5	10	0	0	0	0.000107433	8.95271e-05	0.000179054	0	0	0	0.0497321	0.039539	0.0542839	0	0	0
15608750	Rv1612	tryptophan synthase subunit beta [Mycobacterium tuberculosis H37Rv | 83332.12]	4	4	295.79	43287	3	2	9	11	11	0	3	1	0.000207915	0.000254118	0.000254118	0	6.93049e-05	2.31016e-05	0.0962466	0.112229	0.077041	0	0.260272	0.0881855
15608751	Rv1613	tryptophan synthase subunit alpha [Mycobacterium tuberculosis H37Rv | 83332.12]	5	5	290.22	27728	3	0	12	9	11	0	0	0	0.000432776	0.000324582	0.000396711	0	0	0	0.200338	0.143349	0.120271	0	0	0
15608755	Rv1617	pyruvate kinase [Mycobacterium tuberculosis H37Rv | 83332.12]	12	12	454.86	50699	3	0	35	40	51	0	0	0	0.000690349	0.00078897	0.00100594	0	0	0	0.319572	0.348443	0.30497	0	0	0
15608764	Rv1626	two-component system transcriptional regulator [Mycobacterium tuberculosis H37Rv | 83332.12]	6	6	341.72	22669	1	0	0	0	1	0	0	0	0	0	4.41131e-05	0	0	0	0	0	0.0133738	0	0	0
15608765	Rv1627c	lipid-transfer protein [Mycobacterium tuberculosis H37Rv | 83332.12]	9	9	425.12	42386	3	0	11	15	26	0	0	0	0.00025952	0.00035389	0.00061341	0	0	0	0.120135	0.156293	0.185968	0	0	0
15608767	Rv1629	DNA polymerase I [Mycobacterium tuberculosis H37Rv | 83332.12]	24	24	548.62	98472	3	3	52	59	67	1	1	1	0.000528069	0.000599155	0.000680396	1.01552e-05	1.01552e-05	1.01552e-05	0.244451	0.264612	0.206276	0.0467847	0.0381374	0.0387652
15608768	Rv1630	30S ribosomal protein S1 [Mycobacterium tuberculosis H37Rv | 83332.12]	13	13	518.36	53202	3	3	17	29	33	1	2	2	0.000319537	0.000545092	0.000620277	1.87963e-05	3.75926e-05	3.75926e-05	0.147918	0.240736	0.18805	0.0865941	0.141178	0.143502
15608769	Rv1631	dephospho-CoA kinase/unknown domain fusion protein [Mycobacterium tuberculosis H37Rv | 83332.12]	5	5	269.57	44669	3	0	7	10	8	0	0	0	0.000156708	0.000223869	0.000179095	0	0	0	0.0725425	0.09887	0.0542963	0	0	0
15608774	Rv1636	hypothetical protein [Mycobacterium tuberculosis H37Rv | 83332.12]	3	3	261.35	15312	0	0	0	0	0	0	0	0	0	0	0	0	0	0	0	0	0	0	0	0
15608775	Rv1637c	hypothetical protein [Mycobacterium tuberculosis H37Rv | 83332.12]	2	2	173.89	27936	0	0	0	0	0	0	0	0	0	0	0	0	0	0	0	0	0	0	0	0
57116895	Rv1638A	hypothetical protein [Mycobacterium tuberculosis H37Rv | 83332.12]	2	2	180.28	9507	0	0	0	0	0	0	0	0	0	0	0	0	0	0	0	0	0	0	0	0
15608781	Rv1643	50S ribosomal protein L20 [Mycobacterium tuberculosis H37Rv | 83332.12]	2	2	194.22	14527	3	3	10	8	11	3	3	2	0.000688373	0.000550699	0.000757211	0.000206512	0.000206512	0.000137675	0.318658	0.243212	0.229564	0.951397	0.775549	0.525544
15608787	Rv1649	phenylalanyl-tRNA synthetase subunit alpha [Mycobacterium tuberculosis H37Rv | 83332.12]	2	2	162.36	37371	2	0	0	4	6	0	0	0	0	0.000107035	0.000160552	0	0	0	0	0.0472711	0.0486747	0	0	0
15608788	Rv1650	phenylalanyl-tRNA synthetase subunit beta [Mycobacterium tuberculosis H37Rv | 83332.12]	14	14	423.96	88374	3	1	17	12	25	1	0	0	0.000192364	0.000135787	0.000282889	1.13155e-05	0	0	0.0890482	0.0599691	0.0857634	0.0521305	0	0
15608790	Rv1652	N-acetyl-gamma-glutamyl-phosphate reductase [Mycobacterium tuberculosis H37Rv | 83332.12]	4	4	284.01	36304	3	0	4	4	7	0	0	0	0.000110181	0.000110181	0.000192816	0	0	0	0.0510042	0.0486605	0.0584561	0	0	0
15608793	Rv1655	acetylornithine aminotransferase [Mycobacterium tuberculosis H37Rv | 83332.12]	5	5	301.33	40910	3	0	4	5	9	0	0	0	9.77756e-05	0.00012222	0.000219995	0	0	0	0.0452617	0.0539773	0.066696	0	0	0
15608803	Rv1665	chalcone synthase [Mycobacterium tuberculosis H37Rv | 83332.12]	4	4	256.55	37639	3	0	2	1	9	0	0	0	5.31364e-05	2.65682e-05	0.000239114	0	0	0	0.0245976	0.0117336	0.0724921	0	0	0
15608817	Rv1679	acyl-CoA dehydrogenase [Mycobacterium tuberculosis H37Rv | 83332.12]	4	4	213.76	37876	3	0	3	6	10	0	0	0	7.92058e-05	0.000158412	0.000264019	0	0	0	0.0366655	0.0699613	0.0800428	0	0	0
15608821	Rv1683	acyl-CoA synthetase [Mycobacterium tuberculosis H37Rv | 83332.12]	5	5	252.99	107394	3	0	3	5	8	0	0	0	2.79345e-05	4.65575e-05	7.44921e-05	0	0	0	0.0129313	0.0205618	0.0225838	0	0	0
15608827	Rv1689	tyrosyl-tRNA synthetase [Mycobacterium tuberculosis H37Rv | 83332.12]	8	8	412.02	46330	3	0	20	20	21	0	0	0	0.000431686	0.000431686	0.00045327	0	0	0	0.199833	0.190651	0.137418	0	0	0
15608841	Rv1703c	catechol-o-methyltransferase [Mycobacterium tuberculosis H37Rv | 83332.12]	4	4	277.32	21570	3	1	2	2	2	0	0	1	9.27214e-05	9.27214e-05	9.27214e-05	0	0	4.63607e-05	0.042922	0.0409497	0.0281104	0	0	0.176972
15608860	Rv1722	biotin carboxylase-like protein [Mycobacterium tuberculosis H37Rv | 83332.12]	4	4	251.63	55461	3	0	1	1	4	0	0	0	1.80307e-05	1.80307e-05	7.21228e-05	0	0	0	0.00834666	0.00796312	0.0218655	0	0	0
15608868	Rv1730c	penicillin-binding protein [Mycobacterium tuberculosis H37Rv | 83332.12]	3	3	185.89	55801	3	0	1	3	2	0	0	0	1.79208e-05	5.37625e-05	3.58417e-05	0	0	0	0.00829581	0.0237438	0.0108661	0	0	0
15608889	Rv1751	hypothetical protein [Mycobacterium tuberculosis H37Rv | 83332.12]	3	3	209.98	50412	3	0	4	2	4	0	0	0	7.93462e-05	3.96731e-05	7.93462e-05	0	0	0	0.0367305	0.0175213	0.0240554	0	0	0
15608892	Rv1754c	hypothetical protein [Mycobacterium tuberculosis H37Rv | 83332.12]	5	5	252.45	60608	3	0	1	1	9	0	0	0	1.64995e-05	1.64995e-05	0.000148495	0	0	0	0.00763784	0.00728687	0.0450193	0	0	0
15608900	Rv1762c	hypothetical protein [Mycobacterium tuberculosis H37Rv | 83332.12]	3	3	208.68	28755	3	0	1	3	4	0	0	0	3.47766e-05	0.00010433	0.000139106	0	0	0	0.0160986	0.0460764	0.0421729	0	0	0
15608907	Rv1769	hypothetical protein [Mycobacterium tuberculosis H37Rv | 83332.12]	3	3	225.84	45413	3	0	3	3	7	0	0	0	6.60604e-05	6.60604e-05	0.000154141	0	0	0	0.0305803	0.0291751	0.0467309	0	0	0
15608908	Rv1770	hypothetical protein [Mycobacterium tuberculosis H37Rv | 83332.12]	4	4	251.09	45973	3	0	4	4	14	0	0	0	8.70076e-05	8.70076e-05	0.000304527	0	0	0	0.0402771	0.0384263	0.0923234	0	0	0
15608909	Rv1771	oxidoreductase [Mycobacterium tuberculosis H37Rv | 83332.12]	5	5	333.48	48045	3	1	11	16	13	0	0	1	0.000228952	0.000333021	0.00027058	0	0	2.08138e-05	0.105985	0.147076	0.0820317	0	0	0.0794523
15608918	Rv1780	hypothetical protein [Mycobacterium tuberculosis H37Rv | 83332.12]	4	4	250.04	20457	3	0	2	2	5	0	0	0	9.7766e-05	9.7766e-05	0.000244415	0	0	0	0.0452573	0.0431776	0.0740994	0	0	0
15608919	Rv1781c	4-alpha-glucanotransferase MalQ [Mycobacterium tuberculosis H37Rv | 83332.12]	2	2	135.03	79745	1	0	0	0	5	0	0	0	0	0	6.26999e-05	0	0	0	0	0	0.0190087	0	0	0
15608920	Rv1782	hypothetical protein [Mycobacterium tuberculosis H37Rv | 83332.12]	2	2	131.38	53721	2	0	1	1	0	0	0	0	1.86147e-05	1.86147e-05	0	0	0	0	0.00861701	0.00822104	0	0	0	0
57116914	Rv1793	putative ESAT-6 like protein ESXN (ESAT-6 like protein 5) [Mycobacterium tuberculosis H37Rv | 83332.12]	4	1	343.12	9942	3	3	11	12	20	1	2	5	0.00110642	0.001207	0.00201167	0.000100583	0.000201167	0.000502917	0.512176	0.533063	0.609878	0.463386	0.755475	1.91978
15608931	Rv1794	hypothetical protein [Mycobacterium tuberculosis H37Rv | 83332.12]	3	3	214.88	32400	2	0	0	1	2	0	0	0	0	3.08642e-05	6.17284e-05	0	0	0	0	0.0136309	0.0187142	0	0	0
15608933	Rv1796	proline rich membrane-anchored mycosin MYCP5 (serine protease) (subtilisin-like protease) (subtilase-like) (mycosin-5) [Mycobacterium tuberculosis H37Rv | 83332.12]	2	2	161.98	60028	2	0	0	3	1	0	0	0	0	4.99767e-05	1.66589e-05	0	0	0	0	0.0220718	0.00505048	0	0	0
15608935	Rv1798	hypothetical protein [Mycobacterium tuberculosis H37Rv | 83332.12]	2	2	124.12	67756	1	0	0	0	2	0	0	0	0	0	2.95177e-05	0	0	0	0	0	0.00894888	0	0	0
15608947	Rv1810	hypothetical protein [Mycobacterium tuberculosis H37Rv | 83332.12]	2	2	147.29	12142	0	1	0	0	0	0	0	1	0	0	0	0	0	8.23588e-05	0	0	0	0	0	0.314387
15608953	Rv1816	transcriptional regulatory protein [Mycobacterium tuberculosis H37Rv | 83332.12]	2	2	173.48	25353	2	0	0	1	4	0	0	0	0	3.94431e-05	0.000157772	0	0	0	0	0.0174197	0.0478318	0	0	0
15608958	Rv1821	preprotein translocase subunit SecA [Mycobacterium tuberculosis H37Rv | 83332.12]	3	3	179.23	88952	2	0	0	2	4	0	0	0	0	2.2484e-05	4.49681e-05	0	0	0	0	0.00992991	0.013633	0	0	0
15608964	Rv1827	hypothetical protein [Mycobacterium tuberculosis H37Rv | 83332.12]	5	5	400.25	17251	0	2	0	0	0	0	1	1	0	0	0	0	5.79677e-05	5.79677e-05	0	0	0	0	0.217696	0.221279
15608969	Rv1832	glycine dehydrogenase [Mycobacterium tuberculosis H37Rv | 83332.12]	13	13	455.43	99511	3	0	14	15	23	0	0	0	0.000140688	0.000150737	0.00023113	0	0	0	0.0651265	0.0665719	0.0700718	0	0	0
15608973	Rv1836c	hypothetical protein [Mycobacterium tuberculosis H37Rv | 83332.12]	3	3	245.18	69677	0	0	0	0	0	0	0	0	0	0	0	0	0	0	0	0	0	0	0	0
15608974	Rv1837c	malate synthase G [Mycobacterium tuberculosis H37Rv | 83332.12]	13	13	436.31	80403	3	3	33	34	34	3	5	6	0.000410432	0.00042287	0.00042287	3.7312e-05	6.21867e-05	7.46241e-05	0.189995	0.186757	0.128202	0.171896	0.23354	0.284861
15608980	Rv1843c	inosine 5-monophosphate dehydrogenase [Mycobacterium tuberculosis H37Rv | 83332.12]	14	14	526.45	49965	3	3	50	53	61	2	3	1	0.0010007	0.00106074	0.00122085	4.0028e-05	6.0042e-05	2.0014e-05	0.463238	0.468469	0.370127	0.184408	0.225486	0.0763992
15608987	Rv1850	urease subunit alpha [Mycobacterium tuberculosis H37Rv | 83332.12]	9	9	357.87	60825	3	1	13	9	18	2	0	0	0.000213728	0.000147965	0.000295931	3.28812e-05	0	0	0.0989377	0.0653478	0.0897174	0.151483	0	0
15608992	Rv1855c	oxidoreductase [Mycobacterium tuberculosis H37Rv | 83332.12]	8	8	377.45	33220	3	0	12	15	23	0	0	0	0.000361228	0.000451535	0.000692354	0	0	0	0.167218	0.199417	0.209901	0	0	0
15608993	Rv1856c	short chain dehydrogenase [Mycobacterium tuberculosis H37Rv | 83332.12]	2	2	157.51	23228	0	0	0	0	0	0	0	0	0	0	0	0	0	0	0	0	0	0	0	0
57116926	Rv1860	hypothetical protein [Mycobacterium tuberculosis H37Rv | 83332.12]	3	3	247.89	32721	2	3	3	0	3	1	4	6	9.16842e-05	0	9.16842e-05	3.05614e-05	0.000122246	0.000183368	0.0424419	0	0.0277959	0.140796	0.459089	0.69997
15609001	Rv1864c	hypothetical protein [Mycobacterium tuberculosis H37Rv | 83332.12]	2	2	156.59	27240	2	0	0	1	4	0	0	0	0	3.67107e-05	0.000146843	0	0	0	0	0.016213	0.0445184	0	0	0
15609004	Rv1867	acetyl-CoA acetyltransferase [Mycobacterium tuberculosis H37Rv | 83332.12]	4	4	257.69	53561	3	0	3	3	7	0	0	0	5.60109e-05	5.60109e-05	0.000130692	0	0	0	0.0259282	0.0247368	0.0396219	0	0	0
15609006	Rv1869c	reductase [Mycobacterium tuberculosis H37Rv | 83332.12]	7	7	360.69	43629	3	0	14	13	18	0	0	0	0.000320887	0.000297967	0.00041257	0	0	0	0.148543	0.131595	0.125079	0	0	0
15609009	Rv1872c	L-lactate dehydrogenase (cytochrome) LldD2 [Mycobacterium tuberculosis H37Rv | 83332.12]	12	12	501.82	45342	3	3	69	62	75	13	18	14	0.00152177	0.00136739	0.0016541	0.00028671	0.000396983	0.000308765	0.704448	0.603896	0.501472	1.32087	1.49086	1.17864
15609013	Rv1876	bacterioferritin [Mycobacterium tuberculosis H37Rv | 83332.12]	8	8	423.26	18341	3	2	18	19	33	2	2	0	0.000981408	0.00103593	0.00179925	0.000109045	0.000109045	0	0.454308	0.457511	0.545478	0.50237	0.409516	0
15609015	Rv1878	glutamine synthetase [Mycobacterium tuberculosis H37Rv | 83332.12]	6	6	380.42	46720	3	0	17	13	23	0	0	0	0.00036387	0.000278253	0.000492295	0	0	0	0.168441	0.122889	0.149249	0	0	0
15609016	Rv1879	hypothetical protein [Mycobacterium tuberculosis H37Rv | 83332.12]	3	3	172.83	41865	3	0	3	3	6	0	0	0	7.16589e-05	7.16589e-05	0.000143318	0	0	0	0.0331719	0.0316476	0.0434497	0	0	0
15609023	Rv1886c	secreted antigen 85-B fbpB (85B) (antigen 85 complex B) (Mycolyl transferase 85B) (fibronectin-binding protein B) (extracellular alpha-antigen) [Mycobacterium tuberculosis H37Rv | 83332.12]	2	2	214.59	34581	3	3	4	3	5	4	5	4	0.00011567	8.67528e-05	0.000144588	0.00011567	0.000144588	0.00011567	0.0535455	0.0383137	0.0438348	0.532892	0.542996	0.441547
15609038	Rv1901	competence damage-inducible protein A [Mycobacterium tuberculosis H37Rv | 83332.12]	2	2	144.77	45512	2	0	0	1	1	0	0	0	0	2.19722e-05	2.19722e-05	0	0	0	0	0.00970387	0.00666132	0	0	0
15609045	Rv1908c	catalase-peroxidase-peroxynitritase T KATG [Mycobacterium tuberculosis H37Rv | 83332.12]	25	25	690.77	80605	3	3	202	209	272	21	24	20	0.00250605	0.00259289	0.00337448	0.00026053	0.000297748	0.000248124	1.16009	1.14513	1.02304	1.20026	1.11818	0.947158
15609062	Rv1925	acyl-CoA synthetase [Mycobacterium tuberculosis H37Rv | 83332.12]	6	6	280.38	66328	3	0	1	7	7	0	0	0	1.50766e-05	0.000105536	0.000105536	0	0	0	0.00697917	0.0466092	0.0319954	0	0	0
15609065	Rv1928c	short chain dehydrogenase [Mycobacterium tuberculosis H37Rv | 83332.12]	2	2	133.69	27031	2	0	1	0	2	0	0	0	3.69946e-05	0	7.39891e-05	0	0	0	0.0171253	0	0.0224313	0	0	0
15609069	Rv1932	thiol peroxidase [Mycobacterium tuberculosis H37Rv | 83332.12]	3	3	276.51	16896	1	0	0	0	1	0	0	0	0	0	5.91856e-05	0	0	0	0	0	0.0179433	0	0	0
15609073	Rv1936	monooxygenase [Mycobacterium tuberculosis H37Rv | 83332.12]	3	3	197.05	41830	3	0	3	3	4	0	0	0	7.17189e-05	7.17189e-05	9.56251e-05	0	0	0	0.0331997	0.0316741	0.0289907	0	0	0
15609114	Rv1977	hypothetical protein [Mycobacterium tuberculosis H37Rv | 83332.12]	4	4	239.41	38308	3	0	2	2	4	0	0	0	5.22084e-05	5.22084e-05	0.000104417	0	0	0	0.024168	0.0230575	0.0316561	0	0	0
15609115	Rv1978	hypothetical protein [Mycobacterium tuberculosis H37Rv | 83332.12]	2	2	177.78	30584	3	0	2	1	2	0	0	0	6.53937e-05	3.26968e-05	6.53937e-05	0	0	0	0.0302717	0.0144403	0.0198254	0	0	0
15609117	Rv1980c	immunogenic protein MPT64 (antigen MPT64/MPB64) [Mycobacterium tuberculosis H37Rv | 83332.12]	4	4	274.62	24855	2	3	2	0	5	3	4	6	8.04667e-05	0	0.000201167	0.0001207	0.000160933	0.0002414	0.0372492	0	0.0609878	0.556063	0.60438	0.921493
57116932	Rv1981c	ribonucleotide-diphosphate reductase subunit beta [Mycobacterium tuberculosis H37Rv | 83332.12]	4	2	256.11	36590	3	0	4	3	6	0	0	0	0.000109319	8.19896e-05	0.000163979	0	0	0	0.0506055	0.0362101	0.0497136	0	0	0
15609124	Rv1987	chitinase [Mycobacterium tuberculosis H37Rv | 83332.12]	2	2	202.61	14919	3	2	4	5	3	1	1	0	0.000268114	0.000335143	0.000201086	6.70286e-05	6.70286e-05	0	0.124114	0.148013	0.0609632	0.3088	0.251724	0
15609129	Rv1992c	metal cation transporter P-type ATPase G CtpG [Mycobacterium tuberculosis H37Rv | 83332.12]	2	2	120.01	79309	2	0	1	0	1	0	0	0	1.26089e-05	0	1.26089e-05	0	0	0	0.00583684	0	0.00382265	0	0	0
15609133	Rv1996	hypothetical protein [Mycobacterium tuberculosis H37Rv | 83332.12]	2	2	207.83	33880	3	0	2	2	3	0	0	0	5.90319e-05	5.90319e-05	8.85478e-05	0	0	0	0.0273267	0.026071	0.0268451	0	0	0
15609137	Rv2000	hypothetical protein [Mycobacterium tuberculosis H37Rv | 83332.12]	2	2	146.91	59895	2	0	0	1	2	0	0	0	0	1.66959e-05	3.33918e-05	0	0	0	0	0.00737361	0.0101234	0	0	0
15609139	Rv2002	20-beta-hydroxysteroid dehydrogenase [Mycobacterium tuberculosis H37Rv | 83332.12]	2	2	150.1	27030	3	0	1	3	5	0	0	0	3.69959e-05	0.000110988	0.00018498	0	0	0	0.0171259	0.0490169	0.0560803	0	0	0
15609140	Rv2003c	hypothetical protein [Mycobacterium tuberculosis H37Rv | 83332.12]	2	2	234.15	31049	3	0	2	4	4	0	0	0	6.44143e-05	0.000128829	0.000128829	0	0	0	0.0298183	0.0568962	0.039057	0	0	0
57116935	Rv2006	trehalose-6-phosphate phosphatase OtsB1 [Mycobacterium tuberculosis H37Rv | 83332.12]	22	22	577.11	145784	3	0	36	43	56	0	0	0	0.000246941	0.000294957	0.00038413	0	0	0	0.114312	0.130266	0.116457	0	0	0
15609155	Rv2018	hypothetical protein [Mycobacterium tuberculosis H37Rv | 83332.12]	4	4	224.91	26034	3	0	3	2	4	0	0	0	0.000115234	7.68226e-05	0.000153645	0	0	0	0.0533434	0.0339281	0.0465806	0	0	0
15609156	Rv2019	hypothetical protein [Mycobacterium tuberculosis H37Rv | 83332.12]	3	3	188.41	15511	3	0	1	2	4	0	0	0	6.44704e-05	0.000128941	0.000257882	0	0	0	0.0298443	0.0569457	0.078182	0	0	0
15609166	Rv2029c	phosphofructokinase PfkB (phosphohexokinase) [Mycobacterium tuberculosis H37Rv | 83332.12]	4	4	240.86	35401	3	0	2	2	9	0	0	0	5.64956e-05	5.64956e-05	0.00025423	0	0	0	0.0261526	0.0249509	0.077075	0	0	0
15609167	Rv2030c	hypothetical protein [Mycobacterium tuberculosis H37Rv | 83332.12]	19	19	589.5	74930	3	3	71	77	106	8	5	1	0.000947551	0.00102763	0.00141465	0.000106766	6.67289e-05	1.33458e-05	0.438635	0.453843	0.428881	0.49187	0.250598	0.0509447
15609168	Rv2031c	heat shock protein hspX [Mycobacterium tuberculosis H37Rv | 83332.12]	3	3	287.49	16227	3	3	23	27	31	2	1	1	0.00141739	0.00166389	0.0019104	0.000123251	6.16257e-05	6.16257e-05	0.65613	0.734846	0.579175	0.567817	0.231433	0.235243
15609169	Rv2032	hypothetical protein [Mycobacterium tuberculosis H37Rv | 83332.12]	11	11	445.82	36559	3	1	27	30	43	1	0	0	0.000738532	0.000820591	0.00117618	2.7353e-05	0	0	0.341877	0.362408	0.356583	0.126015	0	0
15609178	Rv2041c	sugar-binding lipoprotein [Mycobacterium tuberculosis H37Rv | 83332.12]	2	2	185.43	47876	3	0	1	2	3	0	0	0	2.08873e-05	4.17746e-05	6.26619e-05	0	0	0	0.00966902	0.0184494	0.0189972	0	0	0
15609185	Rv2048c	polyketide synthase pks12 [Mycobacterium tuberculosis H37Rv | 83332.12]	20	20	481.84	431586	3	0	13	15	31	0	0	0	3.01215e-05	3.47555e-05	7.18281e-05	0	0	0	0.0139437	0.0153495	0.0217761	0	0	0
15609187	Rv2050	hypothetical protein [Mycobacterium tuberculosis H37Rv | 83332.12]	2	2	110.24	12972	0	2	0	0	0	1	0	1	0	0	0	7.70891e-05	0	7.70891e-05	0	0	0	0.355148	0	0.294271
15609189	Rv2052c	hypothetical protein [Mycobacterium tuberculosis H37Rv | 83332.12]	6	6	309.76	55854	3	0	6	7	8	0	0	0	0.000107423	0.000125327	0.000143231	0	0	0	0.0497276	0.0553496	0.0434232	0	0	0
15609191	Rv2054	hypothetical protein [Mycobacterium tuberculosis H37Rv | 83332.12]	5	5	275.84	25183	3	0	3	3	5	0	0	0	0.000119128	0.000119128	0.000198547	0	0	0	0.055146	0.052612	0.0601934	0	0	0
15609204	Rv2067c	hypothetical protein [Mycobacterium tuberculosis H37Rv | 83332.12]	5	5	282.83	45930	3	0	4	6	9	0	0	0	8.7089e-05	0.000130634	0.00019595	0	0	0	0.0403148	0.0576933	0.0594063	0	0	0
15609205	Rv2068c	class A BETA-lactamase BLAC [Mycobacterium tuberculosis H37Rv | 83332.12]	2	2	142.68	32568	3	0	2	1	3	0	0	0	6.141e-05	3.0705e-05	9.2115e-05	0	0	0	0.0284275	0.0135606	0.0279265	0	0	0
15609228	Rv2091c	hypothetical protein [Mycobacterium tuberculosis H37Rv | 83332.12]	2	2	226.32	26020	3	3	7	6	5	3	3	4	0.000269024	0.000230592	0.00019216	0.000115296	0.000115296	0.000153728	0.124535	0.101839	0.0582571	0.531166	0.43299	0.586823
15609229	Rv2092c	ATP-dependent DNA helicase HelY [Mycobacterium tuberculosis H37Rv | 83332.12]	17	17	515.28	99606	3	0	31	43	52	0	0	0	0.000311226	0.000431701	0.000522057	0	0	0	0.144071	0.190657	0.158272	0	0	0
15609241	Rv2104c	hypothetical protein [Mycobacterium tuberculosis H37Rv | 83332.12]	2	2	135.02	9418	1	0	0	0	2	0	0	0	0	0	0.000212359	0	0	0	0	0	0.064381	0	0	0
15609246	Rv2109c	proteasome (alpha subunit) PrcA [Mycobacterium tuberculosis H37Rv | 83332.12]	5	5	364.14	26881	3	3	25	17	29	5	3	3	0.000930025	0.000632417	0.00107883	0.000186005	0.000111603	0.000111603	0.430522	0.279302	0.327069	0.856921	0.419121	0.42602
15609247	Rv2110c	proteasome (beta subunit) PrcB [Mycobacterium tuberculosis H37Rv | 83332.12]	5	5	397.82	30305	3	3	33	36	46	4	3	2	0.00108893	0.00118792	0.0015179	0.000131991	9.89936e-05	6.59957e-05	0.504081	0.524637	0.460182	0.608082	0.371767	0.251924
15609252	Rv2115c	ATPase [Mycobacterium tuberculosis H37Rv | 83332.12]	7	7	304.23	67401	3	0	2	2	14	0	0	0	2.96732e-05	2.96732e-05	0.000207712	0	0	0	0.0137361	0.0131049	0.0629721	0	0	0
15609255	Rv2118c	RNA methyltransferase [Mycobacterium tuberculosis H37Rv | 83332.12]	8	8	404.97	30123	3	0	12	15	13	0	0	0	0.000398367	0.000497958	0.000431564	0	0	0	0.18441	0.21992	0.130837	0	0	0
15609261	Rv2124c	5-methyltetrahydrofolate--homocystein methyltransferase [Mycobacterium tuberculosis H37Rv | 83332.12]	3	3	145.89	130323	2	0	0	1	2	0	0	0	0	7.67324e-06	1.53465e-05	0	0	0	0	0.00338883	0.0046526	0	0	0
15609266	Rv2129c	short chain dehydrogenase [Mycobacterium tuberculosis H37Rv | 83332.12]	7	7	339.63	31331	3	0	14	14	23	0	0	0	0.000446842	0.000446842	0.000734097	0	0	0	0.206849	0.197344	0.222556	0	0	0
15609267	Rv2130c	cysteinyl-tRNA synthetase [Mycobacterium tuberculosis H37Rv | 83332.12]	8	8	326.59	45595	3	0	7	11	13	0	0	0	0.000153526	0.000241255	0.000285119	0	0	0	0.0710692	0.106548	0.0864396	0	0	0
15609272	Rv2135c	hypothetical protein [Mycobacterium tuberculosis H37Rv | 83332.12]	4	4	241.7	25122	3	0	2	3	7	0	0	0	7.96115e-05	0.000119417	0.00027864	0	0	0	0.0368533	0.0527397	0.0844754	0	0	0
15609277	Rv2140c	hypothetical protein [Mycobacterium tuberculosis H37Rv | 83332.12]	4	4	254.29	18634	0	0	0	0	0	0	0	0	0	0	0	0	0	0	0	0	0	0	0	0
57116951	Rv2141c	hypothetical protein [Mycobacterium tuberculosis H37Rv | 83332.12]	6	6	305.24	48142	3	0	6	6	10	0	0	0	0.000124631	0.000124631	0.000207719	0	0	0	0.0576936	0.0550425	0.0629742	0	0	0
15609282	Rv2145c	hypothetical protein [Mycobacterium tuberculosis H37Rv | 83332.12]	7	7	388.05	28277	3	2	10	14	21	0	2	1	0.000353644	0.000495102	0.000742653	0	7.07289e-05	3.53644e-05	0.163707	0.218658	0.22515	0	0.26562	0.134996
15609285	Rv2148c	hypothetical protein [Mycobacterium tuberculosis H37Rv | 83332.12]	4	4	229.41	27693	3	0	7	2	7	0	0	0	0.000252771	7.22204e-05	0.000252771	0	0	0	0.117012	0.0318956	0.0766328	0	0	0
15609286	Rv2149c	hypothetical protein [Mycobacterium tuberculosis H37Rv | 83332.12]	5	5	273.68	25965	3	0	5	6	13	0	0	0	0.000192567	0.00023108	0.000500674	0	0	0	0.089142	0.102055	0.151789	0	0	0
15609289	Rv2152c	UDP-N-acetylmuramate--L-alanine ligase [Mycobacterium tuberculosis H37Rv | 83332.12]	4	4	225.22	51177	2	0	0	2	8	0	0	0	0	3.90801e-05	0.00015632	0	0	0	0	0.0172594	0.0473916	0	0	0
15609295	Rv2158c	UDP-N-acetylmuramoylalanyl-D-glutamate--2 6-diaminopimelate ligase [Mycobacterium tuberculosis H37Rv | 83332.12]	5	5	245.18	55341	3	0	4	4	9	0	0	0	7.22791e-05	7.22791e-05	0.000162628	0	0	0	0.033459	0.0319215	0.049304	0	0	0
15609296	Rv2159c	hypothetical protein [Mycobacterium tuberculosis H37Rv | 83332.12]	7	7	332.29	36376	3	3	14	9	19	2	2	4	0.000384869	0.000247416	0.000522322	5.49813e-05	5.49813e-05	0.000109963	0.178161	0.109269	0.158353	0.253298	0.20648	0.419759
15609298	Rv2161c	hypothetical protein [Mycobacterium tuberculosis H37Rv | 83332.12]	4	4	299.9	30768	3	0	11	3	10	0	0	0	0.000357514	9.75039e-05	0.000325013	0	0	0	0.165498	0.0430619	0.0985342	0	0	0
15609303	Rv2166c	cell division protein MraZ [Mycobacterium tuberculosis H37Rv | 83332.12]	4	4	241.08	15912	3	0	4	6	9	0	0	0	0.000251383	0.000377074	0.000565611	0	0	0	0.116369	0.166532	0.171476	0	0	0
15609315	Rv2178c	3-deoxy-D-arabino-heptulosonate 7-phosphate synthase AroG [Mycobacterium tuberculosis H37Rv | 83332.12]	2	2	108.25	50641	2	0	1	0	3	0	0	0	1.97468e-05	0	5.92405e-05	0	0	0	0.0091411	0	0.01796	0	0	0
15609318	Rv2181	integral membrane protein [Mycobacterium tuberculosis H37Rv | 83332.12]	2	2	158.93	47143	2	0	1	0	1	0	0	0	2.12121e-05	0	2.12121e-05	0	0	0	0.00981936	0	0.00643086	0	0	0
15609322	Rv2185c	hypothetical protein [Mycobacterium tuberculosis H37Rv | 83332.12]	5	5	321.03	16325	1	2	0	0	1	0	1	1	0	0	6.12557e-05	0	6.12557e-05	6.12557e-05	0	0	0.0185709	0	0.230044	0.233831
15609329	Rv2192c	anthranilate phosphoribosyltransferase [Mycobacterium tuberculosis H37Rv | 83332.12]	5	5	311.55	37740	3	0	7	6	8	0	0	0	0.00018548	0.000158983	0.000211977	0	0	0	0.0858611	0.0702134	0.064265	0	0	0
15609332	Rv2195	Rieske iron-sulfur protein QcrA [Mycobacterium tuberculosis H37Rv | 83332.12]	4	4	208.81	46923	3	1	4	3	5	0	0	1	8.5246e-05	6.39345e-05	0.000106558	0	0	2.13115e-05	0.0394616	0.0282362	0.0323051	0	0	0.0813521
15609335	Rv2198c	membrane protein [Mycobacterium tuberculosis H37Rv | 83332.12]	3	3	166.83	30955	1	0	0	0	1	0	0	0	0	0	3.2305e-05	0	0	0	0	0	0.0097939	0	0	0
15609339	Rv2202c	carbohydrate kinase CbhK [Mycobacterium tuberculosis H37Rv | 83332.12]	5	5	312.84	34472	3	0	3	4	9	0	0	0	8.70272e-05	0.000116036	0.000261081	0	0	0	0.0402861	0.0512465	0.0791521	0	0	0
15609341	Rv2204c	hypothetical protein [Mycobacterium tuberculosis H37Rv | 83332.12]	3	3	236.43	12544	2	0	1	0	2	0	0	0	7.97194e-05	0	0.000159439	0	0	0	0.0369032	0	0.0483371	0	0	0
15609344	Rv2207	nicotinate-nucleotide--dimethylbenzimidazole phosphoribosyltransferase [Mycobacterium tuberculosis H37Rv | 83332.12]	6	6	284.99	36411	3	0	4	4	9	0	0	0	0.000109857	0.000109857	0.000247178	0	0	0	0.0508543	0.0485175	0.074937	0	0	0
15609348	Rv2211c	glycine cleavage system aminomethyltransferase T [Mycobacterium tuberculosis H37Rv | 83332.12]	2	2	195.6	39629	3	0	4	3	2	0	0	0	0.000100936	7.57021e-05	5.04681e-05	0	0	0	0.0467248	0.0334333	0.0153004	0	0	0
15609349	Rv2212	hypothetical protein [Mycobacterium tuberculosis H37Rv | 83332.12]	2	2	194.02	39775	3	0	3	1	5	0	0	0	7.54243e-05	2.51414e-05	0.000125707	0	0	0	0.034915	0.0111035	0.0381106	0	0	0
15609350	Rv2213	leucyl aminopeptidase [Mycobacterium tuberculosis H37Rv | 83332.12]	3	3	182.13	53481	3	0	3	1	2	0	0	0	5.60947e-05	1.86982e-05	3.73965e-05	0	0	0	0.025967	0.00825793	0.0113375	0	0	0
15609352	Rv2215	dihydrolipoamide acetyltransferase [Mycobacterium tuberculosis H37Rv | 83332.12]	13	13	541.83	57088	3	3	119	106	163	11	7	4	0.0020845	0.00185678	0.00285524	0.000192685	0.000122618	7.00673e-05	0.964945	0.820034	0.865624	0.887696	0.460487	0.267467
15609353	Rv2216	hypothetical protein [Mycobacterium tuberculosis H37Rv | 83332.12]	2	2	199.25	31672	3	0	3	3	5	0	0	0	9.47209e-05	9.47209e-05	0.000157868	0	0	0	0.0438476	0.0418328	0.0478609	0	0	0
15609355	Rv2218	lipoyl synthase [Mycobacterium tuberculosis H37Rv | 83332.12]	2	2	158.91	34719	2	0	0	1	4	0	0	0	0	2.88027e-05	0.000115211	0	0	0	0	0.0127205	0.0349284	0	0	0
15609357	Rv2220	glutamine synthetase GLNA1 (glutamine synthase) (GS-I) [Mycobacterium tuberculosis H37Rv | 83332.12]	14	14	583.71	53570	3	3	202	217	310	22	24	16	0.00377077	0.00405077	0.00578682	0.000410678	0.000448012	0.000298675	1.74554	1.78899	1.75439	1.89198	1.68249	1.14013
15609359	Rv2222c	glutamine synthetase [Mycobacterium tuberculosis H37Rv | 83332.12]	6	6	368.21	49608	3	0	14	26	32	0	0	0	0.000282213	0.000524109	0.000645057	0	0	0	0.13064	0.231469	0.195562	0	0	0
15609361	Rv2224c	exported protease [Mycobacterium tuberculosis H37Rv | 83332.12]	4	4	209.75	55924	2	1	1	0	6	0	1	0	1.78814e-05	0	0.000107288	0	1.78814e-05	0	0.00827756	0	0.0325267	0	0.067153	0
15609365	Rv2228c	bifunctional RNase H/acid phosphatase [Mycobacterium tuberculosis H37Rv | 83332.12]	6	6	290.02	39145	3	0	5	10	10	0	0	0	0.00012773	0.00025546	0.00025546	0	0	0	0.0591281	0.112822	0.077448	0	0	0
15609366	Rv2229c	hypothetical protein [Mycobacterium tuberculosis H37Rv | 83332.12]	2	2	129.84	26851	0	0	0	0	0	0	0	0	0	0	0	0	0	0	0	0	0	0	0	0
15609378	Rv2241	pyruvate dehydrogenase subunit E1 [Mycobacterium tuberculosis H37Rv | 83332.12]	21	21	577.13	100217	3	3	124	141	173	15	15	5	0.00123732	0.00140695	0.00172625	0.000149675	0.000149675	4.98917e-05	0.572771	0.621368	0.523349	0.689551	0.5621	0.190451
15609381	Rv2244	acyl carrier protein [Mycobacterium tuberculosis H37Rv | 83332.12]	3	3	320.45	12524	3	3	10	6	9	4	2	5	0.000798467	0.00047908	0.00071862	0.000319387	0.000159693	0.000399233	0.369622	0.211582	0.217864	1.47141	0.599723	1.52399
15609382	Rv2245	3-oxoacyl-(acyl carrier protein) synthase II [Mycobacterium tuberculosis H37Rv | 83332.12]	7	7	422.74	43316	3	3	23	19	27	1	4	2	0.000530982	0.000438637	0.000623326	2.30862e-05	9.23446e-05	4.61723e-05	0.245799	0.193721	0.188974	0.106357	0.346797	0.176253
15609383	Rv2246	3-oxoacyl-(acyl carrier protein) synthase II [Mycobacterium tuberculosis H37Rv | 83332.12]	6	6	381.24	46421	3	2	9	13	11	0	1	2	0.000193878	0.000280046	0.000236962	0	2.1542e-05	4.30839e-05	0.0897488	0.12368	0.0718397	0	0.0809002	0.164464
15609388	Rv2251	flavoprotein [Mycobacterium tuberculosis H37Rv | 83332.12]	8	8	370.08	49783	3	2	12	14	15	0	2	1	0.000241046	0.00028122	0.000301308	0	4.01744e-05	2.00872e-05	0.111584	0.124199	0.0913475	0	0.150873	0.0766785
15609395	Rv2258c	transcriptional regulator [Mycobacterium tuberculosis H37Rv | 83332.12]	5	5	292.42	37514	2	0	1	0	4	0	0	0	2.66567e-05	0	0.000106627	0	0	0	0.0123398	0	0.0323261	0	0	0
15609396	Rv2259	zinc-dependent alcohol dehydrogenase AdhE2 [Mycobacterium tuberculosis H37Rv | 83332.12]	4	4	262.22	37888	3	0	4	5	5	0	0	0	0.000105574	0.000131968	0.000131968	0	0	0	0.0488719	0.0582826	0.0400087	0	0	0
15609417	Rv2280	dehydrogenase [Mycobacterium tuberculosis H37Rv | 83332.12]	4	4	274.94	48052	3	1	7	2	12	0	0	1	0.000145676	4.16216e-05	0.000249729	0	0	2.08108e-05	0.0674353	0.0183819	0.0757105	0	0	0.0794407
15609421	Rv2284	esterase LipM [Mycobacterium tuberculosis H37Rv | 83332.12]	2	2	168.74	46681	2	0	1	0	5	0	0	0	2.1422e-05	0	0.00010711	0	0	0	0.00991654	0	0.0324725	0	0	0
15609426	Rv2289	CDP-diacylglycerol pyrophosphatase [Mycobacterium tuberculosis H37Rv | 83332.12]	3	3	189.3	28608	3	0	4	3	4	0	0	0	0.000139821	0.000104866	0.000139821	0	0	0	0.0647251	0.0463132	0.0423896	0	0	0
15609427	Rv2290	lipoprotein lppO [Mycobacterium tuberculosis H37Rv | 83332.12]	2	2	166.89	17342	3	0	1	1	1	0	0	0	5.76635e-05	5.76635e-05	5.76635e-05	0	0	0	0.0266932	0.0254666	0.0174818	0	0	0
15609431	Rv2294	aminotransferase [Mycobacterium tuberculosis H37Rv | 83332.12]	4	4	239.41	44283	3	0	3	5	7	0	0	0	6.77461e-05	0.00011291	0.000158074	0	0	0	0.0313606	0.0498659	0.0479234	0	0	0
15609433	Rv2296	haloalkane dehalogenase [Mycobacterium tuberculosis H37Rv | 83332.12]	6	6	248.1	33358	3	2	4	7	8	0	1	2	0.000119911	0.000209845	0.000239823	0	2.99778e-05	5.99556e-05	0.0555086	0.0926764	0.072707	0	0.112581	0.228868
15609435	Rv2298	hypothetical protein [Mycobacterium tuberculosis H37Rv | 83332.12]	4	4	255.72	34986	3	0	15	11	19	0	0	0	0.000428743	0.000314411	0.000543074	0	0	0	0.198471	0.138857	0.164644	0	0	0
15609436	Rv2299c	heat shock protein 90 [Mycobacterium tuberculosis H37Rv | 83332.12]	12	12	451.83	72961	3	3	22	27	43	3	2	2	0.000301531	0.000370061	0.000589356	4.11179e-05	2.74119e-05	2.74119e-05	0.139583	0.163435	0.178675	0.189429	0.102944	0.104639
15609450	Rv2313c	hypothetical protein [Mycobacterium tuberculosis H37Rv | 83332.12]	3	3	227.25	30523	3	0	3	3	5	0	0	0	9.82865e-05	9.82865e-05	0.000163811	0	0	0	0.0454982	0.0434075	0.0496626	0	0	0
15609451	Rv2314c	hypothetical protein [Mycobacterium tuberculosis H37Rv | 83332.12]	11	11	405.36	48712	3	1	20	20	32	0	0	1	0.000410576	0.000410576	0.000656922	0	0	2.05288e-05	0.190062	0.181328	0.199159	0	0	0.0783644
15609452	Rv2315c	hypothetical protein [Mycobacterium tuberculosis H37Rv | 83332.12]	14	14	525.52	54578	3	0	32	37	44	0	0	0	0.000586317	0.000677929	0.000806186	0	0	0	0.271414	0.299402	0.244411	0	0	0
15609467	Rv2330c	lipoprotein LppP [Mycobacterium tuberculosis H37Rv | 83332.12]	2	2	130.16	18860	1	0	0	0	2	0	0	0	0	0	0.000106045	0	0	0	0	0	0.0321495	0	0	0
57116972	Rv2334	cysteine synthase A CysK1 [Mycobacterium tuberculosis H37Rv | 83332.12]	7	7	301.32	32753	2	0	3	0	2	0	0	0	9.15947e-05	0	6.10631e-05	0	0	0	0.0424005	0	0.0185125	0	0	0
15609481	Rv2344c	deoxyguanosinetriphosphate triphosphohydrolase-like protein [Mycobacterium tuberculosis H37Rv | 83332.12]	6	6	350.6	46912	3	0	9	10	11	0	0	0	0.000191849	0.000213165	0.000234482	0	0	0	0.0888094	0.0941428	0.0710878	0	0	0
15609482	Rv2345	transmembrane protein [Mycobacterium tuberculosis H37Rv | 83332.12]	8	8	365.27	70030	3	1	7	10	13	0	0	2	9.99572e-05	0.000142796	0.000185635	0	0	2.85592e-05	0.0462716	0.0630648	0.0562789	0	0	0.109019
15609483	Rv2346c	putative ESAT-6 like protein ESXO (ESAT-6 like protein 6) [Mycobacterium tuberculosis H37Rv | 83332.12]	4	1	368.55	9954	3	3	13	11	24	2	3	5	0.00130601	0.00110508	0.00241109	0.000200924	0.000301386	0.000502311	0.60457	0.488052	0.730971	0.925654	1.13185	1.91746
15609494	Rv2357c	glycyl-tRNA synthetase [Mycobacterium tuberculosis H37Rv | 83332.12]	14	14	434.67	52938	3	3	21	19	32	1	3	6	0.00039669	0.00035891	0.000604481	1.889e-05	5.66701e-05	0.00011334	0.183634	0.15851	0.183261	0.087026	0.212823	0.432652
57116978	Rv2368c	phosphate starvation-inducible protein PsiH [Mycobacterium tuberculosis H37Rv | 83332.12]	3	3	183.11	37799	2	0	3	0	4	0	0	0	7.93672e-05	0	0.000105823	0	0	0	0.0367402	0	0.0320823	0	0	0
15609510	Rv2373c	chaperone protein DnaJ2 [Mycobacterium tuberculosis H37Rv | 83332.12]	3	3	210.01	40489	3	0	4	4	4	0	0	0	9.87923e-05	9.87923e-05	9.87923e-05	0	0	0	0.0457323	0.0436309	0.0299509	0	0	0
15609528	Rv2391	ferredoxin-dependent nitrite reductase NIRA [Mycobacterium tuberculosis H37Rv | 83332.12]	12	12	373.53	62998	3	2	9	13	13	0	2	1	0.000142862	0.000206356	0.000206356	0	3.1747e-05	1.58735e-05	0.0661327	0.0911355	0.0625609	0	0.119225	0.0605938
15609531	Rv2394	gamma-glutamyltranspeptidase precursor GgtB [Mycobacterium tuberculosis H37Rv | 83332.12]	6	6	322.56	66560	3	0	7	6	7	0	0	0	0.000105168	9.01442e-05	0.000105168	0	0	0	0.0486839	0.0398115	0.0318839	0	0	0
15609539	Rv2402	hypothetical protein [Mycobacterium tuberculosis H37Rv | 83332.12]	13	13	410.96	72734	3	0	21	17	18	0	0	0	0.000288723	0.000233728	0.000247477	0	0	0	0.133654	0.103224	0.0750277	0	0	0
15609546	Rv2409c	hypothetical protein [Mycobacterium tuberculosis H37Rv | 83332.12]	3	3	208.91	31029	3	0	2	2	4	0	0	0	6.44558e-05	6.44558e-05	0.000128912	0	0	0	0.0298375	0.0284664	0.0390822	0	0	0
15609547	Rv2410c	hypothetical protein [Mycobacterium tuberculosis H37Rv | 83332.12]	3	3	243.39	36021	3	0	3	2	5	0	0	0	8.32848e-05	5.55232e-05	0.000138808	0	0	0	0.0385537	0.0245214	0.0420824	0	0	0
15609548	Rv2411c	hypothetical protein [Mycobacterium tuberculosis H37Rv | 83332.12]	5	5	256.28	61383	3	0	3	7	7	0	0	0	4.88735e-05	0.000114038	0.000114038	0	0	0	0.0226242	0.0503641	0.0345729	0	0	0
57116987	Rv2416c	hypothetical protein [Mycobacterium tuberculosis H37Rv | 83332.12]	12	12	424.33	43804	3	0	27	31	45	0	0	0	0.000616382	0.000707698	0.0010273	0	0	0	0.285332	0.31255	0.311448	0	0	0
15609554	Rv2417c	hypothetical protein [Mycobacterium tuberculosis H37Rv | 83332.12]	4	4	240.6	28488	3	0	4	2	5	0	0	0	0.00014041	7.0205e-05	0.000175512	0	0	0	0.0649978	0.0310055	0.0532102	0	0	0
15609556	Rv2419c	phosphoglycerate mutase (phosphoglyceromutase) [Mycobacterium tuberculosis H37Rv | 83332.12]	3	3	170.22	24174	3	0	2	2	7	0	0	0	8.27335e-05	8.27335e-05	0.000289567	0	0	0	0.0382985	0.0365386	0.0877882	0	0	0
15609558	Rv2421c	nicotinic acid mononucleotide adenylyltransferase [Mycobacterium tuberculosis H37Rv | 83332.12]	2	2	164.42	23053	3	0	3	1	2	0	0	0	0.000130135	4.33783e-05	8.67566e-05	0	0	0	0.0602413	0.0191577	0.026302	0	0	0
15609564	Rv2427c	gamma-glutamyl phosphate reductase [Mycobacterium tuberculosis H37Rv | 83332.12]	12	12	426.45	43745	3	0	10	18	20	0	0	0	0.000228598	0.000411476	0.000457195	0	0	0	0.105821	0.181725	0.138608	0	0	0
57116988	Rv2430c	PPE family protein [Mycobacterium tuberculosis H37Rv | 83332.12]	4	4	298.13	21943	3	3	16	18	30	2	2	2	0.000729162	0.000820307	0.00136718	9.11452e-05	9.11452e-05	9.11452e-05	0.337539	0.362283	0.414488	0.419904	0.342293	0.347927
57116990	Rv2438c	NAD synthetase [Mycobacterium tuberculosis H37Rv | 83332.12]	13	13	494.4	74683	3	2	20	24	38	3	2	0	0.000267799	0.000321358	0.000508817	4.01698e-05	2.67799e-05	0	0.123968	0.141925	0.154258	0.185061	0.100571	0
15609579	Rv2442c	50S ribosomal protein L21 [Mycobacterium tuberculosis H37Rv | 83332.12]	2	2	247.98	11151	3	3	13	12	19	3	1	2	0.00116581	0.00107614	0.00170388	0.000269034	8.96781e-05	0.000179356	0.539672	0.475268	0.516566	1.23944	0.336783	0.684653
15609581	Rv2444c	ribonuclease E [Mycobacterium tuberculosis H37Rv | 83332.12]	16	16	431.85	103390	3	0	7	9	19	0	0	0	6.77048e-05	8.7049e-05	0.00018377	0	0	0	0.0313415	0.0384446	0.0557136	0	0	0
15609582	Rv2445c	nucleoside diphosphate kinase [Mycobacterium tuberculosis H37Rv | 83332.12]	4	4	288.43	14508	3	3	7	7	7	1	1	2	0.000482492	0.000482492	0.000482492	6.89275e-05	6.89275e-05	0.000137855	0.223353	0.213089	0.146277	0.317548	0.258855	0.526232
15609585	Rv2448c	valyl-tRNA synthetase [Mycobacterium tuberculosis H37Rv | 83332.12]	9	9	365.45	97820	3	0	13	16	19	0	0	0	0.000132897	0.000163566	0.000194234	0	0	0	0.06152	0.0722376	0.058886	0	0	0
15609586	Rv2449c	hypothetical protein [Mycobacterium tuberculosis H37Rv | 83332.12]	5	5	246.48	44379	3	0	2	3	5	0	0	0	4.50664e-05	6.75995e-05	0.000112666	0	0	0	0.0208619	0.0298548	0.0341569	0	0	0
15609590	Rv2453c	molybdopterin-guanine dinucleotide biosynthesis protein A [Mycobacterium tuberculosis H37Rv | 83332.12]	2	2	140.9	21084	0	0	0	0	0	0	0	0	0	0	0	0	0	0	0	0	0	0	0	0
15609597	Rv2460c	ATP-dependent Clp protease proteolytic subunit [Mycobacterium tuberculosis H37Rv | 83332.12]	2	2	171.78	23540	2	0	0	2	2	0	0	0	0	8.49618e-05	8.49618e-05	0	0	0	0	0.0375227	0.0257579	0	0	0
57116992	Rv2461c	ATP-dependent Clp protease proteolytic subunit [Mycobacterium tuberculosis H37Rv | 83332.12]	3	3	278.35	21708	3	3	3	2	7	1	2	3	0.000138198	9.21319e-05	0.000322462	4.6066e-05	9.21319e-05	0.000138198	0.0639738	0.0406894	0.0977608	0.212225	0.345998	0.527541
15609599	Rv2462c	trigger factor [Mycobacterium tuberculosis H37Rv | 83332.12]	5	5	349.8	50616	1	0	0	0	5	0	0	0	0	0	9.8783e-05	0	0	0	0	0	0.0299481	0	0	0
57116993	Rv2465c	ribose-5-phosphate isomerase B [Mycobacterium tuberculosis H37Rv | 83332.12]	2	2	223.97	17278	0	0	0	0	0	0	0	0	0	0	0	0	0	0	0	0	0	0	0	0
57116994	Rv2467	aminopeptidase N [Mycobacterium tuberculosis H37Rv | 83332.12]	19	19	539.54	94285	3	3	52	56	90	3	3	3	0.000551519	0.000593944	0.000954553	3.18184e-05	3.18184e-05	3.18184e-05	0.255306	0.262311	0.289392	0.146587	0.119493	0.12146
15609612	Rv2475c	hypothetical protein [Mycobacterium tuberculosis H37Rv | 83332.12]	2	2	163.24	15765	3	0	1	1	2	0	0	0	6.34317e-05	6.34317e-05	0.000126863	0	0	0	0.0293634	0.0280141	0.0384612	0	0	0
15609613	Rv2476c	NAD-dependent glutamate dehydrogenase [Mycobacterium tuberculosis H37Rv | 83332.12]	28	28	557.25	176899	3	2	43	45	64	1	0	1	0.000243077	0.000254382	0.000361788	5.65294e-06	0	5.65294e-06	0.112524	0.112346	0.109683	0.026043	0	0.0215789
15609614	Rv2477c	putative ABC transporter ATP-binding protein [Mycobacterium tuberculosis H37Rv | 83332.12]	2	2	162.3	61893	2	0	3	0	2	0	0	0	4.84707e-05	0	3.23138e-05	0	0	0	0.0224378	0	0.00979659	0	0	0
15609632	Rv2495c	branched-chain alpha-keto acid dehydrogenase subunit E2 [Mycobacterium tuberculosis H37Rv | 83332.12]	7	7	337.89	41061	3	3	14	21	17	4	3	6	0.000340956	0.000511434	0.000414018	9.7416e-05	7.3062e-05	0.000146124	0.157833	0.225871	0.125518	0.448794	0.274382	0.557797
15609633	Rv2496c	pyruvate dehydrogenase E1 component beta subunit PdhB [Mycobacterium tuberculosis H37Rv | 83332.12]	6	6	302.14	38064	3	0	2	5	10	0	0	0	5.25431e-05	0.000131358	0.000262715	0	0	0	0.0243229	0.0580132	0.0796475	0	0	0
15609634	Rv2497c	pyruvate dehydrogenase E1 component alpha subunit PdhA [Mycobacterium tuberculosis H37Rv | 83332.12]	3	3	211.77	40616	3	0	2	3	4	0	0	0	4.92417e-05	7.38625e-05	9.84834e-05	0	0	0	0.0227947	0.0326208	0.0298572	0	0	0
15609635	Rv2498c	citrate (Pro-3S)-lyase beta subunit [Mycobacterium tuberculosis H37Rv | 83332.12]	4	4	312.63	28886	3	0	2	5	6	0	0	0	6.92377e-05	0.000173094	0.000207713	0	0	0	0.0320511	0.0764458	0.0629724	0	0	0
15609638	Rv2501c	acetyl-/propionyl-coenzyme A carboxylase subunit alpha [Mycobacterium tuberculosis H37Rv | 83332.12]	15	15	422.78	70592	3	0	18	18	24	0	0	0	0.000254986	0.000254986	0.000339982	0	0	0	0.118037	0.112613	0.103072	0	0	0
15609639	Rv2502c	acetyl-/propionyl-CoA carboxylase subunit beta [Mycobacterium tuberculosis H37Rv | 83332.12]	15	15	503.65	56778	3	0	46	37	58	0	0	0	0.000810173	0.000651661	0.00102152	0	0	0	0.375041	0.287801	0.309695	0	0	0
15609640	Rv2503c	succinyl-CoA:3-ketoacid-coenzyme A transferase subunit beta ScoB [Mycobacterium tuberculosis H37Rv | 83332.12]	2	2	153.03	22898	2	0	1	3	0	0	0	0	4.36719e-05	0.000131016	0	0	0	0	0.0202164	0.0578622	0	0	0	0
15609641	Rv2504c	succinyl-CoA:3-ketoacid-coenzyme A transferase subunit alpha ScoA [Mycobacterium tuberculosis H37Rv | 83332.12]	2	2	203.83	26276	3	0	1	1	2	0	0	0	3.80575e-05	3.80575e-05	7.61151e-05	0	0	0	0.0176174	0.0168078	0.0230758	0	0	0
15609661	Rv2524c	fatty acid synthase [Mycobacterium tuberculosis H37Rv | 83332.12]	43	43	595.09	326254	3	1	49	53	70	1	0	0	0.00015019	0.00016245	0.000214557	3.0651e-06	0	0	0.069525	0.0717449	0.0650472	0.0141208	0	0
15609662	Rv2525c	hypothetical protein [Mycobacterium tuberculosis H37Rv | 83332.12]	5	5	356.28	25370	3	1	13	13	24	0	0	1	0.000512416	0.000512416	0.000945999	0	0	3.94166e-05	0.237205	0.226305	0.286799	0	0	0.150465
15609665	Rv2528c	restriction system protein mrr [Mycobacterium tuberculosis H37Rv | 83332.12]	5	5	290.95	33648	2	0	4	0	10	0	0	0	0.000118878	0	0.000297194	0	0	0	0.0550302	0	0.0901005	0	0	0
15609672	Rv2535c	cytoplasmic peptidase PepQ [Mycobacterium tuberculosis H37Rv | 83332.12]	5	5	350.68	38791	3	0	7	4	13	0	0	0	0.000180454	0.000103117	0.000335129	0	0	0	0.0835348	0.0455407	0.101601	0	0	0
15609674	Rv2537c	3-dehydroquinate dehydratase [Mycobacterium tuberculosis H37Rv | 83332.12]	2	2	189.38	15790	3	0	8	2	5	0	0	0	0.00050665	0.000126662	0.000316656	0	0	0	0.234535	0.0559395	0.0960007	0	0	0
15609677	Rv2540c	chorismate synthase [Mycobacterium tuberculosis H37Rv | 83332.12]	7	7	347.06	41792	3	0	12	12	12	0	0	0	0.000287136	0.000287136	0.000287136	0	0	0	0.132919	0.126812	0.0870512	0	0	0
15609692	Rv2555c	alanyl-tRNA synthetase [Mycobacterium tuberculosis H37Rv | 83332.12]	14	14	456.72	97357	3	0	14	14	20	0	0	0	0.000143801	0.000143801	0.00020543	0	0	0	0.0665674	0.0635085	0.0622801	0	0	0
15609694	Rv2557	hypothetical protein [Mycobacterium tuberculosis H37Rv | 83332.12]	3	3	227.26	24295	1	3	0	0	2	1	2	1	0	0	8.23215e-05	4.11607e-05	8.23215e-05	4.11607e-05	0	0	0.0249574	0.189627	0.309155	0.157122
15609703	Rv2566	hypothetical protein [Mycobacterium tuberculosis H37Rv | 83332.12]	3	3	177.61	124536	3	0	4	2	3	0	0	0	3.21192e-05	1.60596e-05	2.40894e-05	0	0	0	0.0148684	0.00709261	0.00730319	0	0	0
15609705	Rv2568c	hypothetical protein [Mycobacterium tuberculosis H37Rv | 83332.12]	3	3	182.88	38003	3	0	4	3	4	0	0	0	0.000105255	7.89411e-05	0.000105255	0	0	0	0.048724	0.0348638	0.0319101	0	0	0
15609706	Rv2569c	hypothetical protein [Mycobacterium tuberculosis H37Rv | 83332.12]	4	4	265.53	34397	3	0	2	1	8	0	0	0	5.81446e-05	2.90723e-05	0.000232578	0	0	0	0.026916	0.0128396	0.0705108	0	0	0
15609709	Rv2572c	aspartyl-tRNA synthetase [Mycobacterium tuberculosis H37Rv | 83332.12]	2	2	166.65	65227	3	0	1	3	2	0	0	0	1.53311e-05	4.59932e-05	3.06621e-05	0	0	0	0.00709697	0.0203126	0.00929585	0	0	0
57117001	Rv2579	haloalkane dehalogenase [Mycobacterium tuberculosis H37Rv | 83332.12]	2	2	183.61	33728	2	0	0	1	1	0	0	0	0	2.9649e-05	2.9649e-05	0	0	0	0	0.0130942	0.00898868	0	0	0
15609722	Rv2585c	lipoprotein [Mycobacterium tuberculosis H37Rv | 83332.12]	3	3	169	58635	2	0	0	1	2	0	0	0	0	1.70547e-05	3.41093e-05	0	0	0	0	0.00753206	0.0103409	0	0	0
15609723	Rv2586c	preprotein translocase subunit SecF [Mycobacterium tuberculosis H37Rv | 83332.12]	2	2	160.92	47014	3	0	1	1	3	0	0	0	2.12703e-05	2.12703e-05	6.38108e-05	0	0	0	0.00984631	0.00939385	0.0193455	0	0	0
15609726	Rv2589	4-aminobutyrate aminotransferase [Mycobacterium tuberculosis H37Rv | 83332.12]	9	9	365.76	46813	3	0	15	14	14	0	0	0	0.000320424	0.000299062	0.000299062	0	0	0	0.148329	0.132079	0.0906667	0	0	0
15609727	Rv2590	fatty-acid-CoA ligase [Mycobacterium tuberculosis H37Rv | 83332.12]	5	5	263.53	127328	3	0	5	6	9	0	0	0	3.92687e-05	4.71224e-05	7.06836e-05	0	0	0	0.018178	0.0208113	0.0214292	0	0	0
15609730	Rv2593c	Holliday junction DNA helicase RuvA [Mycobacterium tuberculosis H37Rv | 83332.12]	2	2	124.64	20189	3	0	2	2	2	0	0	0	9.90638e-05	9.90638e-05	9.90638e-05	0	0	0	0.0458581	0.0437508	0.0300332	0	0	0
15609740	Rv2603c	hypothetical protein [Mycobacterium tuberculosis H37Rv | 83332.12]	2	2	179.61	26799	1	0	0	0	1	0	0	0	0	0	3.73148e-05	0	0	0	0	0	0.0113127	0	0	0
15609742	Rv2605c	acyl-CoA thioesterase II [Mycobacterium tuberculosis H37Rv | 83332.12]	4	4	306.49	31569	3	0	16	22	19	0	0	0	0.000506826	0.000696886	0.000601856	0	0	0	0.234617	0.307775	0.182465	0	0	0
15609743	Rv2606c	pyridoxal biosynthesis lyase PdxS [Mycobacterium tuberculosis H37Rv | 83332.12]	5	5	286.65	31365	3	0	7	7	12	0	0	0	0.000223179	0.000223179	0.000382592	0	0	0	0.103313	0.0985652	0.11599	0	0	0
15609744	Rv2607	pyridoxamine 5'-phosphate oxidase [Mycobacterium tuberculosis H37Rv | 83332.12]	3	3	207.73	25186	2	0	2	0	1	0	0	0	7.94092e-05	0	3.97046e-05	0	0	0	0.0367596	0	0.0120372	0	0	0
15609751	Rv2614c	threonyl-tRNA synthetase [Mycobacterium tuberculosis H37Rv | 83332.12]	7	7	317.82	77122	3	0	7	8	13	0	0	0	9.07653e-05	0.000103732	0.000168564	0	0	0	0.0420165	0.0458124	0.0511036	0	0	0
15609760	Rv2623	hypothetical protein [Mycobacterium tuberculosis H37Rv | 83332.12]	3	3	227.41	31652	3	0	6	6	11	0	0	0	0.000189561	0.000189561	0.000347529	0	0	0	0.0877507	0.0837184	0.105361	0	0	0
15609761	Rv2624c	hypothetical protein [Mycobacterium tuberculosis H37Rv | 83332.12]	2	2	163.54	29400	1	0	0	0	2	0	0	0	0	0	6.80272e-05	0	0	0	0	0	0.0206238	0	0	0
15609762	Rv2625c	hypothetical protein [Mycobacterium tuberculosis H37Rv | 83332.12]	2	2	184.62	41480	2	0	0	1	3	0	0	0	0	2.4108e-05	7.2324e-05	0	0	0	0	0.0106471	0.0219265	0	0	0
15609763	Rv2626c	hypothetical protein [Mycobacterium tuberculosis H37Rv | 83332.12]	2	2	171.82	15518	3	0	2	1	3	0	0	0	0.000128883	6.44413e-05	0.000193324	0	0	0	0.0596616	0.02846	0.05861	0	0	0
15609764	Rv2627c	hypothetical protein [Mycobacterium tuberculosis H37Rv | 83332.12]	4	4	274.56	46252	3	0	2	2	9	0	0	0	4.32414e-05	4.32414e-05	0.000194586	0	0	0	0.020017	0.0190972	0.0589927	0	0	0
15609766	Rv2629	hypothetical protein [Mycobacterium tuberculosis H37Rv | 83332.12]	11	11	444.58	40840	3	0	10	14	26	0	0	0	0.000244858	0.000342801	0.000636631	0	0	0	0.113348	0.151396	0.193007	0	0	0
15609812	Rv2675c	hypothetical protein [Mycobacterium tuberculosis H37Rv | 83332.12]	2	2	181.58	27545	3	0	2	4	2	0	0	0	7.26085e-05	0.000145217	7.26085e-05	0	0	0	0.0336115	0.064134	0.0220127	0	0	0
15609813	Rv2676c	hypothetical protein [Mycobacterium tuberculosis H37Rv | 83332.12]	5	5	310.58	26250	3	2	15	12	17	0	1	1	0.000571429	0.000457143	0.000647619	0	3.80952e-05	3.80952e-05	0.264522	0.201894	0.196339	0	0.143065	0.14542
15609816	Rv2679	enoyl-CoA hydratase [Mycobacterium tuberculosis H37Rv | 83332.12]	6	6	362.98	29635	3	0	18	21	26	0	0	0	0.00060739	0.000708622	0.000877341	0	0	0	0.281169	0.312957	0.265984	0	0	0
15609817	Rv2680	hypothetical protein [Mycobacterium tuberculosis H37Rv | 83332.12]	2	2	160.51	22573	2	0	1	0	2	0	0	0	4.43007e-05	0	8.86014e-05	0	0	0	0.0205074	0	0.0268613	0	0	0
57117015	Rv2691	TRK system potassium uptake protein CEOB [Mycobacterium tuberculosis H37Rv | 83332.12]	5	5	309.34	24240	3	0	11	10	16	0	0	0	0.000453795	0.000412541	0.000660066	0	0	0	0.210068	0.182196	0.200112	0	0	0
57117016	Rv2692	TRK system potassium uptake protein CEOC [Mycobacterium tuberculosis H37Rv | 83332.12]	2	2	119.84	23947	1	0	0	0	2	0	0	0	0	0	8.35178e-05	0	0	0	0	0	0.0253201	0	0	0
15609840	Rv2703	RNA polymerase sigma factor [Mycobacterium tuberculosis H37Rv | 83332.12]	2	2	119.49	57800	0	1	0	0	0	0	0	1	0	0	0	0	0	1.7301e-05	0	0	0	0	0	0.066043
15609848	Rv2711	IRON-dependent repressor and activator IDER [Mycobacterium tuberculosis H37Rv | 83332.12]	6	6	372.03	25233	1	0	0	0	3	0	0	0	0	0	0.000118892	0	0	0	0	0	0.0360445	0	0	0
15609858	Rv2721c	hypothetical protein [Mycobacterium tuberculosis H37Rv | 83332.12]	4	4	275.76	72372	2	2	0	1	1	0	2	1	0	1.38175e-05	1.38175e-05	0	2.7635e-05	1.38175e-05	0	0.00610239	0.00418905	0	0.103782	0.0527453
15609874	Rv2737c	DNA recombination protein RecA [Mycobacterium tuberculosis H37Rv | 83332.12]	2	2	167.22	85389	0	2	0	0	0	0	1	2	0	0	0	0	1.17111e-05	2.34222e-05	0	0	0	0	0.0439807	0.0894093
15609877	Rv2740	hypothetical protein [Mycobacterium tuberculosis H37Rv | 83332.12]	4	4	256.23	16593	3	3	17	16	22	1	1	2	0.00102453	0.000964262	0.00132586	6.02664e-05	6.02664e-05	0.000120533	0.474269	0.425859	0.401961	0.277646	0.226328	0.460108
57117019	Rv2744c	35kd_ag [Mycobacterium tuberculosis H37Rv | 83332.12]	5	5	409.82	29258	3	3	31	33	32	8	13	14	0.00105954	0.0011279	0.00109372	0.000273429	0.000444323	0.000478502	0.490476	0.498127	0.331583	1.25968	1.66864	1.82658
15609888	Rv2751	hypothetical protein [Mycobacterium tuberculosis H37Rv | 83332.12]	4	4	252.44	33610	3	0	1	3	8	0	0	0	2.9753e-05	8.92591e-05	0.000238024	0	0	0	0.0137731	0.0394206	0.0721619	0	0	0
15609889	Rv2752c	hypothetical protein [Mycobacterium tuberculosis H37Rv | 83332.12]	3	3	190.8	59533	3	0	2	2	5	0	0	0	3.35948e-05	3.35948e-05	8.3987e-05	0	0	0	0.0155515	0.0148369	0.0254624	0	0	0
15609890	Rv2753c	dihydrodipicolinate synthase [Mycobacterium tuberculosis H37Rv | 83332.12]	5	5	331.26	30858	3	0	11	12	18	0	0	0	0.000356472	0.000388878	0.000583317	0	0	0	0.165016	0.171745	0.176844	0	0	0
15609910	Rv2773c	dihydrodipicolinate reductase [Mycobacterium tuberculosis H37Rv | 83332.12]	4	4	267.62	25733	3	0	6	2	11	0	0	0	0.000233164	7.77212e-05	0.000427467	0	0	0	0.107935	0.034325	0.129595	0	0	0
15609917	Rv2780	secreted L-alanine dehydrogenase ALD (40 kDa antigen) (TB43) [Mycobacterium tuberculosis H37Rv | 83332.12]	8	8	386.59	38713	3	0	17	16	20	0	0	0	0.000439129	0.000413298	0.000516622	0	0	0	0.203279	0.18253	0.156624	0	0	0
15609920	Rv2783c	polynucleotide phosphorylase/polyadenylase [Mycobacterium tuberculosis H37Rv | 83332.12]	10	10	418.87	79735	3	0	17	20	20	0	0	0	0.000213206	0.000250831	0.000250831	0	0	0	0.0986962	0.110778	0.0760444	0	0	0
15609921	Rv2784c	lipoprotein LppU [Mycobacterium tuberculosis H37Rv | 83332.12]	2	2	174.87	18133	3	0	2	2	4	0	0	0	0.000110296	0.000110296	0.000220592	0	0	0	0.0510577	0.0487115	0.066877	0	0	0
15609922	Rv2785c	30S ribosomal protein S15 [Mycobacterium tuberculosis H37Rv | 83332.12]	2	2	178.21	10475	3	0	3	5	4	0	0	0	0.000286396	0.000477327	0.000381862	0	0	0	0.132577	0.210808	0.115769	0	0	0
15609925	Rv2788	transcriptional repressor SIRR [Mycobacterium tuberculosis H37Rv | 83332.12]	5	5	255.12	24951	0	0	0	0	0	0	0	0	0	0	0	0	0	0	0	0	0	0	0	0
15609926	Rv2789c	acyl-CoA dehydrogenase FADE21 [Mycobacterium tuberculosis H37Rv | 83332.12]	2	2	113.38	44743	3	0	1	1	1	0	0	0	2.23499e-05	2.23499e-05	2.23499e-05	0	0	0	0.0103461	0.00987065	0.00677581	0	0	0
15609927	Rv2790c	lipid-transfer protein [Mycobacterium tuberculosis H37Rv | 83332.12]	4	4	192.9	42904	3	0	3	6	5	0	0	0	6.99236e-05	0.000139847	0.000116539	0	0	0	0.0323686	0.0617624	0.0353312	0	0	0
15609930	Rv2793c	tRNA pseudouridine synthase B [Mycobacterium tuberculosis H37Rv | 83332.12]	2	2	161.11	31820	3	0	2	3	3	0	0	0	6.28536e-05	9.42803e-05	9.42803e-05	0	0	0	0.0290958	0.0416382	0.028583	0	0	0
15609932	Rv2795c	hypothetical protein [Mycobacterium tuberculosis H37Rv | 83332.12]	3	3	207.64	37601	3	0	5	6	7	0	0	0	0.000132975	0.00015957	0.000186165	0	0	0	0.0615561	0.070473	0.0564398	0	0	0
15609936	Rv2799	hypothetical protein [Mycobacterium tuberculosis H37Rv | 83332.12]	2	2	163.88	22888	2	2	0	2	3	0	1	2	0	8.7382e-05	0.000131073	0	4.3691e-05	8.7382e-05	0	0.0385916	0.0397374	0	0.16408	0.333562
15609955	Rv2818c	hypothetical protein [Mycobacterium tuberculosis H37Rv | 83332.12]	5	5	200.33	42681	3	0	1	2	3	0	0	0	2.34296e-05	4.68593e-05	7.02889e-05	0	0	0	0.0108459	0.020695	0.0213095	0	0	0
15609963	Rv2826c	hypothetical protein [Mycobacterium tuberculosis H37Rv | 83332.12]	2	2	115.03	33089	2	0	1	1	0	0	0	0	3.02215e-05	3.02215e-05	0	0	0	0	0.01399	0.0133471	0	0	0	0
15609968	Rv2831	enoyl-CoA hydratase [Mycobacterium tuberculosis H37Rv | 83332.12]	7	7	401.99	26630	3	3	35	40	43	8	8	5	0.00131431	0.00150207	0.00161472	0.000300413	0.000300413	0.000187758	0.608411	0.663376	0.489535	1.384	1.12819	0.716726
15609974	Rv2837c	hypothetical protein [Mycobacterium tuberculosis H37Rv | 83332.12]	5	5	283.57	35415	3	0	3	4	3	0	0	0	8.47099e-05	0.000112946	8.47099e-05	0	0	0	0.0392134	0.049882	0.0256815	0	0	0
15609976	Rv2839c	translation initiation factor IF-2 [Mycobacterium tuberculosis H37Rv | 83332.12]	7	7	366.62	94041	3	0	3	3	5	0	0	0	3.1901e-05	3.1901e-05	5.31683e-05	0	0	0	0.0147674	0.0140888	0.016119	0	0	0
15609978	Rv2841c	transcription elongation factor NusA [Mycobacterium tuberculosis H37Rv | 83332.12]	3	3	189.48	37642	0	0	0	0	0	0	0	0	0	0	0	0	0	0	0	0	0	0	0	0
15609982	Rv2845c	prolyl-tRNA synthetase [Mycobacterium tuberculosis H37Rv | 83332.12]	18	18	502.2	63302	3	0	26	29	45	0	0	0	0.00041073	0.000458121	0.000710878	0	0	0	0.190133	0.202326	0.215517	0	0	0
57117030	Rv2855	mycothione reductase [Mycobacterium tuberculosis H37Rv | 83332.12]	4	4	301.44	49946	3	0	5	4	10	0	0	0	0.000100108	8.00865e-05	0.000200216	0	0	0	0.0463415	0.0353696	0.0606996	0	0	0
15609995	Rv2858c	aldehyde dehydrogenase [Mycobacterium tuberculosis H37Rv | 83332.12]	8	8	381.79	48259	3	0	17	19	37	0	0	0	0.000352266	0.000393709	0.000766696	0	0	0	0.163069	0.173879	0.232439	0	0	0
15609997	Rv2860c	glutamine synthetase [Mycobacterium tuberculosis H37Rv | 83332.12]	11	11	466.41	49747	3	0	25	19	33	0	0	0	0.000502543	0.000381933	0.000663357	0	0	0	0.232634	0.168678	0.20111	0	0	0
57117031	Rv2861c	methionine aminopeptidase [Mycobacterium tuberculosis H37Rv | 83332.12]	2	2	177.2	30891	3	0	1	1	2	0	0	0	3.23719e-05	3.23719e-05	6.47438e-05	0	0	0	0.0149854	0.0142968	0.0196284	0	0	0
15610006	Rv2869c	transmembrane protein [Mycobacterium tuberculosis H37Rv | 83332.12]	2	2	136.14	42834	2	0	1	0	1	0	0	0	2.33459e-05	0	2.33459e-05	0	0	0	0.0108072	0	0.00707779	0	0	0
15610019	Rv2882c	ribosome recycling factor [Mycobacterium tuberculosis H37Rv | 83332.12]	4	4	281.1	20828	0	0	0	0	0	0	0	0	0	0	0	0	0	0	0	0	0	0	0	0
15610020	Rv2883c	uridylate kinase [Mycobacterium tuberculosis H37Rv | 83332.12]	6	6	405.6	27430	3	0	28	31	47	0	0	0	0.00102078	0.00113015	0.00171345	0	0	0	0.472534	0.499122	0.519468	0	0	0
15610025	Rv2888c	amidase [Mycobacterium tuberculosis H37Rv | 83332.12]	2	2	143.82	50916	2	0	1	0	1	0	0	0	1.96402e-05	0	1.96402e-05	0	0	0	0.00909172	0	0.00595432	0	0	0
15610026	Rv2889c	elongation factor Ts [Mycobacterium tuberculosis H37Rv | 83332.12]	11	11	413.79	28755	3	1	6	6	14	0	1	0	0.000208659	0.000208659	0.000486872	0	3.47766e-05	0	0.0965914	0.0921528	0.147605	0	0.130602	0
15610027	Rv2890c	30S ribosomal protein S2 [Mycobacterium tuberculosis H37Rv | 83332.12]	6	6	342.56	31089	3	0	23	18	29	0	0	0	0.000739812	0.000578983	0.000932806	0	0	0	0.342469	0.255703	0.282799	0	0	0
15610032	Rv2895c	mycobactin utilization protein ViuB [Mycobacterium tuberculosis H37Rv | 83332.12]	2	2	105.22	30603	3	0	1	1	1	0	0	0	3.26765e-05	3.26765e-05	3.26765e-05	0	0	0	0.0151264	0.0144313	0.00990655	0	0	0
15610038	Rv2901c	hypothetical protein [Mycobacterium tuberculosis H37Rv | 83332.12]	3	3	230.83	12226	3	0	4	5	8	0	0	0	0.000327172	0.000408965	0.000654343	0	0	0	0.151452	0.180616	0.198377	0	0	0
15610041	Rv2904c	50S ribosomal protein L19 [Mycobacterium tuberculosis H37Rv | 83332.12]	3	3	282.1	13013	3	3	23	40	35	2	2	3	0.00176746	0.00307385	0.00268962	0.000153692	0.000153692	0.000230539	0.818184	1.35754	0.815412	0.708058	0.577187	0.880032
15610046	Rv2909c	30S ribosomal protein S16 [Mycobacterium tuberculosis H37Rv | 83332.12]	4	4	293.76	17437	3	1	8	6	9	0	0	2	0.000458795	0.000344096	0.000516144	0	0	0.000114699	0.212383	0.151967	0.156479	0	0	0.437837
57117035	Rv2911	D-alanyl-D-alanine carboxypeptidase [Mycobacterium tuberculosis H37Rv | 83332.12]	2	2	147.3	29747	2	0	0	3	3	0	0	0	0	0.000100851	0.000100851	0	0	0	0	0.0445399	0.0305749	0	0	0
57117037	Rv2922A	acylphosphatase [Mycobacterium tuberculosis H37Rv | 83332.12]	2	2	157.41	10206	3	0	2	1	3	0	0	0	0.000195963	9.79816e-05	0.000293945	0	0	0	0.0907141	0.0432728	0.0891153	0	0	0
15610064	Rv2927c	hypothetical protein [Mycobacterium tuberculosis H37Rv | 83332.12]	5	5	310.25	26986	1	0	0	0	3	0	0	0	0	0	0.000111169	0	0	0	0	0	0.033703	0	0	0
15610070	Rv2933	phenolpthiocerol synthesis type-I polyketide synthase PPSC [Mycobacterium tuberculosis H37Rv | 83332.12]	8	8	350.44	230619	3	0	4	1	11	0	0	0	1.73446e-05	4.33616e-06	4.76977e-05	0	0	0	0.00802907	0.00191503	0.0144605	0	0	0
15610072	Rv2935	phenolpthiocerol synthesis type-I polyketide synthase PPSE [Mycobacterium tuberculosis H37Rv | 83332.12]	5	5	260.97	158744	2	0	4	0	8	0	0	0	2.51978e-05	0	5.03956e-05	0	0	0	0.0116644	0	0.0152784	0	0	0
15610077	Rv2940c	multifunctional mycocerosic acid synthase membrane-associated MAS [Mycobacterium tuberculosis H37Rv | 83332.12]	41	40	646.81	224378	3	2	109	107	143	2	2	0	0.000485787	0.000476874	0.000637317	8.91353e-06	8.91353e-06	0	0.224878	0.210608	0.193216	0.0410645	0.0334745	0
15610078	Rv2941	acyl-CoA synthetase [Mycobacterium tuberculosis H37Rv | 83332.12]	4	3	227.43	62641	3	0	6	4	5	0	0	0	9.57839e-05	6.38559e-05	7.98199e-05	0	0	0	0.0443397	0.0282015	0.024199	0	0	0
15610082	Rv2945c	lipoprotein LppX [Mycobacterium tuberculosis H37Rv | 83332.12]	6	6	406.54	24140	3	3	9	12	11	2	4	4	0.000372825	0.0004971	0.000455675	8.285e-05	0.0001657	0.0001657	0.172586	0.219541	0.138147	0.381689	0.622281	0.632524
15610088	Rv2951c	oxidoreductase [Mycobacterium tuberculosis H37Rv | 83332.12]	7	7	330.78	41348	3	0	7	9	13	0	0	0	0.000169295	0.000217665	0.000314405	0	0	0	0.078369	0.09613	0.0953181	0	0	0
15610090	Rv2953	hypothetical protein [Mycobacterium tuberculosis H37Rv | 83332.12]	4	4	214.93	45104	2	0	0	2	3	0	0	0	0	4.4342e-05	6.65129e-05	0	0	0	0	0.0195833	0.0201647	0	0	0
15610092	Rv2955c	hypothetical protein [Mycobacterium tuberculosis H37Rv | 83332.12]	2	2	176.89	35950	3	0	2	3	2	0	0	0	5.56328e-05	8.34492e-05	5.56328e-05	0	0	0	0.0257532	0.0368547	0.0168662	0	0	0
15610104	Rv2967c	pyruvate carboxylase [Mycobacterium tuberculosis H37Rv | 83332.12]	12	12	397.78	120424	3	0	13	12	20	0	0	0	0.000107952	9.96479e-05	0.00016608	0	0	0	0.0499725	0.0440088	0.0503505	0	0	0
15610106	Rv2969c	hypothetical protein [Mycobacterium tuberculosis H37Rv | 83332.12]	5	5	289.19	26862	3	0	8	6	10	0	0	0	0.000297818	0.000223364	0.000372273	0	0	0	0.137864	0.098647	0.112862	0	0	0
15610108	Rv2971	oxidoreductase [Mycobacterium tuberculosis H37Rv | 83332.12]	3	3	236.75	30364	3	0	6	2	5	0	0	0	0.000197602	6.58675e-05	0.000164669	0	0	0	0.091473	0.0290899	0.0499226	0	0	0
15610114	Rv2977c	thiamine monophosphate kinase [Mycobacterium tuberculosis H37Rv | 83332.12]	2	2	139.54	34331	0	0	0	0	0	0	0	0	0	0	0	0	0	0	0	0	0	0	0	0
15610121	Rv2984	polyphosphate kinase [Mycobacterium tuberculosis H37Rv | 83332.12]	7	7	281.17	83039	3	0	8	7	9	0	0	0	9.63403e-05	8.42977e-05	0.000108383	0	0	0	0.0445973	0.0372295	0.0328584	0	0	0
15610123	Rv2986c	DNA-binding protein HU [Mycobacterium tuberculosis H37Rv | 83332.12]	3	3	319.68	22187	3	3	6	8	7	2	3	3	0.000270429	0.000360572	0.0003155	9.01429e-05	0.000135214	0.000135214	0.125185	0.159244	0.0956502	0.415286	0.507793	0.516152
57117041	Rv2992c	glutamyl-tRNA synthetase [Mycobacterium tuberculosis H37Rv | 83332.12]	6	6	281.63	53864	3	0	6	6	8	0	0	0	0.000111392	0.000111392	0.000148522	0	0	0	0.0515648	0.0491953	0.0450275	0	0	0
15610130	Rv2993c	2-hydroxyhepta-2 4-diene-1 7-dioate isomerase [Mycobacterium tuberculosis H37Rv | 83332.12]	2	2	128.05	25341	0	0	0	0	0	0	0	0	0	0	0	0	0	0	0	0	0	0	0	0
15610132	Rv2995c	3-isopropylmalate dehydrogenase [Mycobacterium tuberculosis H37Rv | 83332.12]	6	6	356.79	35306	3	0	20	19	28	0	0	0	0.000566476	0.000538152	0.000793066	0	0	0	0.26223	0.237671	0.240434	0	0	0
57117042	Rv2996c	D-3-phosphoglycerate dehydrogenase [Mycobacterium tuberculosis H37Rv | 83332.12]	10	10	382.14	54554	3	0	4	4	7	0	0	0	7.33218e-05	7.33218e-05	0.000128313	0	0	0	0.0339417	0.032382	0.0389007	0	0	0
15610136	Rv2999	lipoprotein LppY [Mycobacterium tuberculosis H37Rv | 83332.12]	5	5	280.22	33950	1	0	0	0	1	0	0	0	0	0	2.94551e-05	0	0	0	0	0	0.0089299	0	0	0
15610138	Rv3001c	ketol-acid reductoisomerase [Mycobacterium tuberculosis H37Rv | 83332.12]	7	7	373.85	36090	3	3	8	12	13	2	2	3	0.000221668	0.000332502	0.000360211	5.5417e-05	5.5417e-05	8.31255e-05	0.102613	0.146847	0.109205	0.255305	0.208117	0.317314
15610142	Rv3005c	hypothetical protein [Mycobacterium tuberculosis H37Rv | 83332.12]	2	2	163.53	28860	3	0	4	3	2	0	0	0	0.0001386	0.00010395	6.93001e-05	0	0	0	0.06416	0.0459088	0.0210097	0	0	0
15610143	Rv3006	lipoprotein LppZ [Mycobacterium tuberculosis H37Rv | 83332.12]	4	4	287.6	38752	3	2	3	3	6	0	2	1	7.74154e-05	7.74154e-05	0.000154831	0	5.16102e-05	2.58051e-05	0.0358367	0.0341899	0.0469401	0	0.193821	0.0985055
15610146	Rv3009c	aspartyl/glutamyl-tRNA amidotransferase subunit B [Mycobacterium tuberculosis H37Rv | 83332.12]	11	11	357.42	54633	3	0	10	14	16	0	0	0	0.00018304	0.000256255	0.000292863	0	0	0	0.0847316	0.113173	0.0887874	0	0	0
15610147	Rv3010c	6-phosphofructokinase [Mycobacterium tuberculosis H37Rv | 83332.12]	6	6	338.13	36880	3	0	8	13	11	0	0	0	0.00021692	0.000352495	0.000298265	0	0	0	0.100415	0.155677	0.0904249	0	0	0
15610148	Rv3011c	aspartyl/glutamyl-tRNA amidotransferase subunit A [Mycobacterium tuberculosis H37Rv | 83332.12]	2	2	144.13	51438	3	0	1	1	4	0	0	0	1.94409e-05	1.94409e-05	7.77635e-05	0	0	0	0.00899946	0.00858592	0.0235756	0	0	0
15610151	Rv3014c	NAD-dependent DNA ligase LigA [Mycobacterium tuberculosis H37Rv | 83332.12]	15	15	450.63	75289	3	0	20	18	40	0	0	0	0.000265643	0.000239079	0.000531286	0	0	0	0.12297	0.105587	0.16107	0	0	0
15610152	Rv3015c	hypothetical protein [Mycobacterium tuberculosis H37Rv | 83332.12]	2	2	98.59	34244	1	0	0	0	3	0	0	0	0	0	8.76066e-05	0	0	0	0	0	0.0265597	0	0	0
15610165	Rv3028c	electron transfer flavoprotein subunit alpha [Mycobacterium tuberculosis H37Rv | 83332.12]	8	8	437.9	31691	1	2	0	0	5	0	4	1	0	0	0.000157774	0	0.000126219	3.15547e-05	0	0	0.0478322	0	0.47401	0.120453
15610166	Rv3029c	electron transfer flavoprotein subunit beta [Mycobacterium tuberculosis H37Rv | 83332.12]	4	4	307.74	28081	3	0	1	1	3	0	0	0	3.56113e-05	3.56113e-05	0.000106834	0	0	0	0.016485	0.0157275	0.0323888	0	0	0
15610168	Rv3031	hypothetical protein [Mycobacterium tuberculosis H37Rv | 83332.12]	2	2	146.27	57815	1	0	0	0	3	0	0	0	0	0	5.18896e-05	0	0	0	0	0	0.0157314	0	0	0
15610170	Rv3033	hypothetical protein [Mycobacterium tuberculosis H37Rv | 83332.12]	3	3	192.14	19272	3	1	1	2	5	0	0	2	5.18888e-05	0.000103778	0.000259444	0	0	0.000103778	0.02402	0.0458326	0.0786556	0	0	0.396148
15610173	Rv3036c	hypothetical protein [Mycobacterium tuberculosis H37Rv | 83332.12]	2	2	154.28	24407	1	2	0	0	1	1	0	1	0	0	4.09719e-05	4.09719e-05	0	4.09719e-05	0	0	0.0124214	0.188757	0	0.156401
15610181	Rv3044	FEIII-dicitrate-binding periplasmic lipoprotein [Mycobacterium tuberculosis H37Rv | 83332.12]	3	3	258.49	36910	3	0	1	1	2	0	0	0	2.70929e-05	2.70929e-05	5.41859e-05	0	0	0	0.0125417	0.0119654	0.0164275	0	0	0
15610182	Rv3045	NADP-dependent alcohol dehydrogenase ADHC [Mycobacterium tuberculosis H37Rv | 83332.12]	8	8	399.15	37075	3	3	11	17	23	3	3	2	0.000296696	0.00045853	0.000620364	8.09171e-05	8.09171e-05	5.39447e-05	0.137345	0.202506	0.188076	0.372783	0.303881	0.205922
57117051	Rv3048c	ribonucleotide-diphosphate reductase subunit beta [Mycobacterium tuberculosis H37Rv | 83332.12]	8	6	345.8	36992	3	0	17	14	26	0	0	0	0.000459559	0.00037846	0.000702855	0	0	0	0.212736	0.167144	0.213085	0	0	0
15610188	Rv3051c	ribonucleotide-diphosphate reductase subunit alpha [Mycobacterium tuberculosis H37Rv | 83332.12]	9	9	317.57	79291	3	3	7	4	17	1	2	3	8.82824e-05	5.04471e-05	0.0002144	1.26118e-05	2.52235e-05	3.78353e-05	0.0408672	0.0222796	0.0649997	0.0581022	0.0947262	0.144428
15610198	Rv3061c	acyl-CoA dehydrogenase FADE22 [Mycobacterium tuberculosis H37Rv | 83332.12]	7	7	320.71	76741	3	0	8	9	20	0	0	0	0.000104247	0.000117278	0.000260617	0	0	0	0.0482573	0.0517948	0.0790113	0	0	0
15610205	Rv3068c	phosphoglucomutase [Mycobacterium tuberculosis H37Rv | 83332.12]	10	10	403.19	58266	3	0	16	12	28	0	0	0	0.000274603	0.000205952	0.000480555	0	0	0	0.127117	0.0909572	0.14569	0	0	0
15610216	Rv3079c	hypothetical protein [Mycobacterium tuberculosis H37Rv | 83332.12]	6	6	291.4	30064	3	0	7	8	17	0	0	0	0.000232837	0.000266099	0.00056546	0	0	0	0.107783	0.117521	0.171431	0	0	0
15610223	Rv3086	zinc-type alcohol dehydrogenase AdhD [Mycobacterium tuberculosis H37Rv | 83332.12]	2	2	156.5	38342	2	0	2	0	4	0	0	0	5.21621e-05	0	0.000104324	0	0	0	0.0241466	0	0.031628	0	0	0
15610226	Rv3089	chain-fatty-acid-CoA ligase [Mycobacterium tuberculosis H37Rv | 83332.12]	10	10	426.05	54460	3	0	20	14	26	0	0	0	0.000367242	0.000257069	0.000477415	0	0	0	0.170002	0.113533	0.144738	0	0	0
15610233	Rv3096	hypothetical protein [Mycobacterium tuberculosis H37Rv | 83332.12]	9	9	426.93	43162	3	0	23	32	33	0	0	0	0.000532876	0.000741393	0.000764561	0	0	0	0.246676	0.327431	0.231792	0	0	0
15610236	Rv3099c	hypothetical protein [Mycobacterium tuberculosis H37Rv | 83332.12]	6	6	307.38	30508	3	0	2	4	12	0	0	0	6.55566e-05	0.000131113	0.000393339	0	0	0	0.0303471	0.0579051	0.119249	0	0	0
15610242	Rv3105c	peptide chain release factor 2 [Mycobacterium tuberculosis H37Rv | 83332.12]	2	2	173.86	42125	3	0	1	1	2	0	0	0	2.37389e-05	2.37389e-05	4.74777e-05	0	0	0	0.0109891	0.0104841	0.0143938	0	0	0
15610244	Rv3107c	alkyldihydroxyacetonephosphate synthase AgpS [Mycobacterium tuberculosis H37Rv | 83332.12]	4	4	269.07	56521	3	0	4	6	3	0	0	0	7.07702e-05	0.000106155	5.30776e-05	0	0	0	0.0327605	0.0468827	0.0160915	0	0	0
15610264	Rv3127	hypothetical protein [Mycobacterium tuberculosis H37Rv | 83332.12]	10	10	466.07	38521	3	3	59	52	69	8	7	1	0.00153163	0.00134991	0.00179123	0.000207679	0.000181719	2.59599e-05	0.709014	0.596179	0.543048	0.956773	0.68244	0.0990962
15610266	Rv3130c	triacylglycerol synthase [Mycobacterium tuberculosis H37Rv | 83332.12]	6	6	268.22	50721	3	0	6	8	8	0	0	0	0.000118294	0.000157726	0.000157726	0	0	0	0.0547601	0.0696583	0.0478177	0	0	0
15610267	Rv3131	hypothetical protein [Mycobacterium tuberculosis H37Rv | 83332.12]	9	9	399.75	35978	3	0	38	31	58	0	0	0	0.0010562	0.000861638	0.0016121	0	0	0	0.48893	0.380536	0.488739	0	0	0
15610269	Rv3133c	two component transcriptional regulatory protein DevR [Mycobacterium tuberculosis H37Rv | 83332.12]	2	2	194.02	23294	3	0	1	2	2	0	0	0	4.29295e-05	8.5859e-05	8.5859e-05	0	0	0	0.0198727	0.037919	0.0260299	0	0	0
15610273	Rv3137	monophosphatase [Mycobacterium tuberculosis H37Rv | 83332.12]	4	4	191.49	27693	3	0	4	6	6	0	0	0	0.000144441	0.000216661	0.000216661	0	0	0	0.0668637	0.0956868	0.0656852	0	0	0
15610277	Rv3141	NADPH quinone oxidoreductase [Mycobacterium tuberculosis H37Rv | 83332.12]	4	4	246.41	33853	3	0	4	3	4	0	0	0	0.000118158	8.86184e-05	0.000118158	0	0	0	0.054697	0.0391377	0.035822	0	0	0
15610282	Rv3146	NADH dehydrogenase subunit B [Mycobacterium tuberculosis H37Rv | 83332.12]	3	3	175.57	20219	3	0	4	7	9	0	0	0	0.000197834	0.000346209	0.000445126	0	0	0	0.09158	0.152901	0.134949	0	0	0
15610283	Rv3147	NADH dehydrogenase subunit C [Mycobacterium tuberculosis H37Rv | 83332.12]	3	3	206.6	26932	0	0	0	0	0	0	0	0	0	0	0	0	0	0	0	0	0	0	0	0
15610284	Rv3148	NADH dehydrogenase subunit D [Mycobacterium tuberculosis H37Rv | 83332.12]	7	7	365.43	48165	3	0	7	11	21	0	0	0	0.000145334	0.000228382	0.000436001	0	0	0	0.0672771	0.100863	0.132183	0	0	0
15610285	Rv3149	NADH dehydrogenase subunit E [Mycobacterium tuberculosis H37Rv | 83332.12]	3	3	200.52	27198	3	0	1	2	4	0	0	0	3.67674e-05	7.35348e-05	0.00014707	0	0	0	0.0170202	0.0324761	0.0445871	0	0	0
15610286	Rv3150	NADH dehydrogenase I chain F [Mycobacterium tuberculosis H37Rv | 83332.12]	8	8	376.92	48102	3	2	13	13	30	1	2	0	0.000270259	0.000270259	0.000623675	2.07892e-05	4.15783e-05	0	0.125107	0.119358	0.18908	0.0957752	0.156146	0
15610287	Rv3151	NADH dehydrogenase subunit G [Mycobacterium tuberculosis H37Rv | 83332.12]	12	12	417.99	85424	3	0	24	34	36	0	0	0	0.000280951	0.000398015	0.000421427	0	0	0	0.130056	0.17578	0.127764	0	0	0
15610297	Rv3161c	dioxygenase [Mycobacterium tuberculosis H37Rv | 83332.12]	9	9	406.29	42504	3	2	8	8	15	0	1	1	0.000188218	0.000188218	0.000352908	0	2.35272e-05	2.35272e-05	0.0871286	0.0831249	0.106991	0	0.0883556	0.08981
15610305	Rv3169	hypothetical protein [Mycobacterium tuberculosis H37Rv | 83332.12]	11	11	412.46	41760	3	2	29	30	45	1	1	0	0.000694444	0.000718391	0.00107759	2.39464e-05	2.39464e-05	0	0.321468	0.317272	0.326692	0.11032	0.0899297	0
15610329	Rv3193c	hypothetical protein [Mycobacterium tuberculosis H37Rv | 83332.12]	9	9	375.91	107502	3	1	7	7	11	0	0	1	6.51151e-05	6.51151e-05	0.000102324	0	0	9.30215e-06	0.0301427	0.0287576	0.0310215	0	0	0.035509
57117069	Rv3196A	hypothetical protein [Mycobacterium tuberculosis H37Rv | 83332.12]	3	3	276.51	7285	3	0	4	5	4	0	0	0	0.000549073	0.000686342	0.000549073	0	0	0	0.254174	0.303118	0.166463	0	0	0
15610339	Rv3203	lipase LipV [Mycobacterium tuberculosis H37Rv | 83332.12]	2	2	138.51	23642	2	0	0	2	3	0	0	0	0	8.45952e-05	0.000126893	0	0	0	0	0.0373608	0.0384701	0	0	0
15610341	Rv3205c	hypothetical protein [Mycobacterium tuberculosis H37Rv | 83332.12]	5	5	290.23	31352	3	3	12	15	15	3	3	2	0.000382751	0.000478438	0.000478438	9.56877e-05	9.56877e-05	6.37918e-05	0.177181	0.211299	0.145048	0.440831	0.359352	0.243511
57117073	Rv3208A	hypothetical protein [Mycobacterium tuberculosis H37Rv | 83332.12]	3	3	254.53	9433	1	0	0	0	1	0	0	0	0	0	0.000106011	0	0	0	0	0	0.0321393	0	0	0
15610348	Rv3212	hypothetical protein [Mycobacterium tuberculosis H37Rv | 83332.12]	2	2	168.84	42506	1	0	0	0	1	0	0	0	0	0	2.35261e-05	0	0	0	0	0	0.00713241	0	0	0
15610359	Rv3223c	RNA polymerase sigma factor RpoE [Mycobacterium tuberculosis H37Rv | 83332.12]	2	2	192.88	24225	0	0	0	0	0	0	0	0	0	0	0	0	0	0	0	0	0	0	0	0
15610360	Rv3224	short chain dehydrogenase [Mycobacterium tuberculosis H37Rv | 83332.12]	6	6	371.08	29814	3	2	19	17	21	0	1	2	0.000637284	0.000570202	0.000704367	0	3.35413e-05	6.70826e-05	0.295008	0.251825	0.213543	0	0.125963	0.256073
15610363	Rv3227	3-phosphoshikimate 1-carboxyvinyltransferase [Mycobacterium tuberculosis H37Rv | 83332.12]	10	10	373.51	46426	3	0	11	10	14	0	0	0	0.000236936	0.000215397	0.000301555	0	0	0	0.109681	0.0951283	0.0914225	0	0	0
57117078	Rv3229c	linoleoyl-CoA desaturase [Mycobacterium tuberculosis H37Rv | 83332.12]	2	2	180.61	48443	2	0	0	1	5	0	0	0	0	2.06428e-05	0.000103214	0	0	0	0	0.00911675	0.0312914	0	0	0
15610382	Rv3246c	two component sensory transduction transcriptional regulatory protein MTRA [Mycobacterium tuberculosis H37Rv | 83332.12]	3	3	233.58	25279	1	0	0	0	3	0	0	0	0	0	0.000118676	0	0	0	0	0	0.0359789	0	0	0
15610384	Rv3248c	S-adenosyl-L-homocysteine hydrolase [Mycobacterium tuberculosis H37Rv | 83332.12]	14	14	492.1	54324	3	3	92	94	118	10	13	14	0.00169354	0.00173036	0.00217215	0.000184081	0.000239305	0.000257713	0.783965	0.7642	0.658532	0.848056	0.898701	0.983764
15610405	Rv3269	hypothetical protein [Mycobacterium tuberculosis H37Rv | 83332.12]	2	2	131.71	9750	3	0	3	2	1	0	0	0	0.000307692	0.000205128	0.000102564	0	0	0	0.142435	0.0905933	0.0310944	0	0	0
15610406	Rv3270	metal cation-transporting P-type ATPase C CtpC [Mycobacterium tuberculosis H37Rv | 83332.12]	3	3	156.73	76495	3	0	1	2	4	0	0	0	1.30727e-05	2.61455e-05	5.2291e-05	0	0	0	0.00605156	0.011547	0.0158531	0	0	0
15610409	Rv3273	transmembrane carbonic anhydrase [Mycobacterium tuberculosis H37Rv | 83332.12]	3	3	198.69	80566	1	1	0	0	4	0	0	1	0	0	4.96487e-05	0	0	1.24122e-05	0	0	0.015052	0	0	0.0473808
15610410	Rv3274c	acyl-CoA dehydrogenase FADE25 [Mycobacterium tuberculosis H37Rv | 83332.12]	8	8	393.87	41723	3	3	27	27	28	3	2	1	0.000647125	0.000647125	0.000671093	7.19028e-05	4.79352e-05	2.39676e-05	0.299563	0.285798	0.203455	0.331255	0.180019	0.0914912
15610412	Rv3276c	phosphoribosylaminoimidazole carboxylase ATPase subunit [Mycobacterium tuberculosis H37Rv | 83332.12]	4	4	288.34	45695	3	0	7	4	9	0	0	0	0.00015319	8.75369e-05	0.000196958	0	0	0	0.0709137	0.03866	0.0597118	0	0	0
15610416	Rv3280	propionyl-CoA carboxylase beta chain [Mycobacterium tuberculosis H37Rv | 83332.12]	15	15	477.94	59354	3	3	56	44	69	5	1	2	0.000943492	0.000741315	0.00116252	8.42403e-05	1.68481e-05	3.36961e-05	0.436756	0.327396	0.35244	0.388094	0.0632723	0.128628
15610419	Rv3283	thiosulfate sulfurtransferase SseA [Mycobacterium tuberculosis H37Rv | 83332.12]	8	8	330.55	33320	3	0	6	8	10	0	0	0	0.000180072	0.000240096	0.00030012	0	0	0	0.0833579	0.106037	0.0909874	0	0	0
15610421	Rv3285	bifunctional acetyl-/propionyl-coenzyme A carboxylase subunit alpha [Mycobacterium tuberculosis H37Rv | 83332.12]	13	13	524.71	63783	3	3	41	56	69	6	10	7	0.000642805	0.000877977	0.00108179	9.4069e-05	0.000156782	0.000109747	0.297563	0.387752	0.327967	0.433374	0.588788	0.418936
15610428	Rv3292	hypothetical protein [Mycobacterium tuberculosis H37Rv | 83332.12]	5	5	242.47	45332	3	0	2	8	11	0	0	0	4.41189e-05	0.000176476	0.000242654	0	0	0	0.0204233	0.0779392	0.0735655	0	0	0
15610431	Rv3295	TetR family transcriptional regulator [Mycobacterium tuberculosis H37Rv | 83332.12]	5	5	250.49	24805	3	0	7	6	7	0	0	0	0.000282201	0.000241887	0.000282201	0	0	0	0.130635	0.106827	0.085555	0	0	0
15610435	Rv3299c	arylsulfatase AtsB [Mycobacterium tuberculosis H37Rv | 83332.12]	7	7	271.37	105680	3	0	7	4	16	0	0	0	6.62377e-05	3.78501e-05	0.0001514	0	0	0	0.0306624	0.0167162	0.0459001	0	0	0
15610437	Rv3301c	phosphate transporter PhoU [Mycobacterium tuberculosis H37Rv | 83332.12]	6	6	294.72	24827	3	0	6	7	10	0	0	0	0.000241672	0.000281951	0.000402787	0	0	0	0.111874	0.124522	0.122113	0	0	0
15610438	Rv3302c	glycerol-3-phosphate dehydrogenase [Mycobacterium tuberculosis H37Rv | 83332.12]	5	5	305.11	62778	3	0	12	14	23	0	0	0	0.00019115	0.000223008	0.00036637	0	0	0	0.0884859	0.0984898	0.111073	0	0	0
15610439	Rv3303c	flavoprotein disulfide reductase [Mycobacterium tuberculosis H37Rv | 83332.12]	3	3	222.72	51489	3	0	2	2	4	0	0	0	3.88432e-05	3.88432e-05	7.76865e-05	0	0	0	0.0179811	0.0171548	0.0235522	0	0	0
15610443	Rv3307	purine nucleoside phosphorylase [Mycobacterium tuberculosis H37Rv | 83332.12]	2	2	112.56	27572	1	0	0	0	3	0	0	0	0	0	0.000108806	0	0	0	0	0	0.0329867	0	0	0
15610446	Rv3310	acid phosphatase [Mycobacterium tuberculosis H37Rv | 83332.12]	2	2	172.13	31807	3	0	5	4	4	0	0	0	0.000157198	0.000125758	0.000125758	0	0	0	0.0727692	0.0555403	0.0381262	0	0	0
15610447	Rv3311	hypothetical protein [Mycobacterium tuberculosis H37Rv | 83332.12]	2	2	143.33	45732	1	0	0	0	1	0	0	0	0	0	2.18665e-05	0	0	0	0	0	0.00662928	0	0	0
15610449	Rv3313c	adenosine deaminase [Mycobacterium tuberculosis H37Rv | 83332.12]	8	8	365.17	39743	3	0	10	7	16	0	0	0	0.000251617	0.000176132	0.000402587	0	0	0	0.116477	0.0777872	0.122052	0	0	0
15610450	Rv3314c	thymidine phosphorylase [Mycobacterium tuberculosis H37Rv | 83332.12]	7	7	333.45	44486	3	0	8	11	10	0	0	0	0.000179832	0.000247269	0.00022479	0	0	0	0.0832467	0.109204	0.0681496	0	0	0
15610454	Rv3318	succinate dehydrogenase flavoprotein subunit [Mycobacterium tuberculosis H37Rv | 83332.12]	4	4	281.92	64826	2	3	0	1	6	9	8	6	0	1.54259e-05	9.25555e-05	0.000138833	0.000123407	9.25555e-05	0	0.00681274	0.0280601	0.639602	0.463452	0.353311
15610455	Rv3319	succinate dehydrogenase iron-sulfur subunit [Mycobacterium tuberculosis H37Rv | 83332.12]	5	5	271.53	29335	3	1	8	6	6	0	0	1	0.000272712	0.000204534	0.000204534	0	0	3.4089e-05	0.126242	0.0903308	0.0620086	0	0	0.130127
15610465	Rv3329	hypothetical protein [Mycobacterium tuberculosis H37Rv | 83332.12]	3	3	224.43	47717	3	0	3	2	2	0	0	0	6.28707e-05	4.19138e-05	4.19138e-05	0	0	0	0.0291037	0.0185109	0.012707	0	0	0
15610472	Rv3336c	tryptophanyl-tRNA synthetase [Mycobacterium tuberculosis H37Rv | 83332.12]	5	5	305.3	36272	3	0	4	4	13	0	0	0	0.000110278	0.000110278	0.000358403	0	0	0	0.0510492	0.0487034	0.108657	0	0	0
15610475	Rv3339c	isocitrate dehydrogenase [Mycobacterium tuberculosis H37Rv | 83332.12]	8	8	348.86	45514	3	0	11	15	14	0	0	0	0.000241684	0.000329569	0.000307598	0	0	0	0.111879	0.145552	0.0932544	0	0	0
15610476	Rv3340	O-acetylhomoserine aminocarboxypropyltransferase [Mycobacterium tuberculosis H37Rv | 83332.12]	4	4	244.02	47371	3	0	4	5	7	0	0	0	8.44398e-05	0.00010555	0.00014777	0	0	0	0.0390884	0.0466153	0.0447994	0	0	0
15610492	Rv3356c	bifunctional methylenetetrahydrofolate dehydrogenase/methenyltetrahydrofolate cyclohydrolase [Mycobacterium tuberculosis H37Rv | 83332.12]	4	4	221.12	29484	1	0	0	0	6	0	0	0	0	0	0.0002035	0	0	0	0	0	0.0616952	0	0	0
15610504	Rv3368c	oxidoreductase [Mycobacterium tuberculosis H37Rv | 83332.12]	2	2	192.89	23733	2	0	1	0	2	0	0	0	4.21354e-05	0	8.42708e-05	0	0	0	0.0195051	0	0.0255484	0	0	0
15610525	Rv3389c	dehydrogenase [Mycobacterium tuberculosis H37Rv | 83332.12]	4	4	306.98	30296	3	0	2	3	2	0	0	0	6.60153e-05	9.9023e-05	6.60153e-05	0	0	0	0.0305594	0.0437328	0.0200139	0	0	0
15610526	Rv3390	lipoprotein LpqD [Mycobacterium tuberculosis H37Rv | 83332.12]	2	2	174.54	25056	3	0	2	3	4	0	0	0	7.98212e-05	0.000119732	0.000159642	0	0	0	0.0369504	0.0528787	0.0483988	0	0	0
15610528	Rv3392c	cyclopropane-fatty-acyl-phospholipid synthase 1 CMAA1 (cyclopropane fatty acid synthase) (CFA synthase) (cyclopropane mycolic acid synthase 1) [Mycobacterium tuberculosis H37Rv | 83332.12]	2	1	162.17	32461	3	3	3	3	3	3	1	2	9.24186e-05	9.24186e-05	9.24186e-05	9.24186e-05	3.08062e-05	6.16124e-05	0.0427819	0.040816	0.0280186	0.425771	0.115692	0.235192
15610532	Rv3396c	GMP synthase [Mycobacterium tuberculosis H37Rv | 83332.12]	2	2	175.57	56060	1	0	0	0	4	0	0	0	0	0	7.13521e-05	0	0	0	0	0	0.0216318	0	0	0
15610537	Rv3401	hypothetical protein [Mycobacterium tuberculosis H37Rv | 83332.12]	16	16	469.03	87315	3	0	28	35	42	0	0	0	0.000320678	0.000400848	0.000481017	0	0	0	0.148446	0.177031	0.14583	0	0	0
15610546	Rv3410c	inosine 5-monophosphate dehydrogenase [Mycobacterium tuberculosis H37Rv | 83332.12]	11	11	455.11	38991	3	0	20	17	22	0	0	0	0.000512939	0.000435998	0.000564233	0	0	0	0.237447	0.192555	0.171059	0	0	0
15610553	Rv3417c	chaperonin GroEL [Mycobacterium tuberculosis H37Rv | 83332.12]	12	12	509.34	55878	3	0	8	6	15	0	0	0	0.000143169	0.000107377	0.000268442	0	0	0	0.066275	0.0474222	0.0813836	0	0	0
15610554	Rv3418c	co-chaperonin GroES [Mycobacterium tuberculosis H37Rv | 83332.12]	5	5	367.83	10804	3	0	1	1	5	0	0	0	9.25583e-05	9.25583e-05	0.000462792	0	0	0	0.0428466	0.0408777	0.140305	0	0	0
15610568	Rv3432c	glutamate decarboxylase GadB [Mycobacterium tuberculosis H37Rv | 83332.12]	13	13	478.62	50780	3	0	26	23	54	0	0	0	0.000512013	0.000452934	0.00106341	0	0	0	0.237018	0.200035	0.322394	0	0	0
15610569	Rv3433c	hypothetical protein [Mycobacterium tuberculosis H37Rv | 83332.12]	5	5	275.15	46857	3	0	7	2	8	0	0	0	0.000149391	4.26831e-05	0.000170732	0	0	0	0.0691551	0.0188507	0.0517609	0	0	0
15610578	Rv3442c	30S ribosomal protein S9 [Mycobacterium tuberculosis H37Rv | 83332.12]	2	2	160.25	16436	3	0	1	2	3	0	0	0	6.08421e-05	0.000121684	0.000182526	0	0	0	0.0281647	0.0537409	0.0553365	0	0	0
15610579	Rv3443c	50S ribosomal protein L13 [Mycobacterium tuberculosis H37Rv | 83332.12]	3	3	264.72	16337	3	0	3	7	13	0	0	0	0.000183632	0.000428475	0.00079574	0	0	0	0.085006	0.189233	0.241245	0	0	0
161352460	Rv3455c	tRNA pseudouridine synthase A [Mycobacterium tuberculosis H37Rv | 83332.12]	2	2	159.04	32620	1	0	0	0	3	0	0	0	0	0	9.19681e-05	0	0	0	0	0	0.027882	0	0	0
15610592	Rv3456c	50S ribosomal protein L17 [Mycobacterium tuberculosis H37Rv | 83332.12]	5	5	345.95	19475	3	1	28	39	46	2	0	0	0.00143774	0.00200257	0.002362	0.000102696	0	0	0.665551	0.884419	0.716089	0.473117	0	0
15610593	Rv3457c	DNA-directed RNA polymerase subunit alpha [Mycobacterium tuberculosis H37Rv | 83332.12]	8	8	390.31	37706	3	3	26	21	38	1	6	3	0.000689545	0.000556941	0.0010078	2.6521e-05	0.000159126	7.95629e-05	0.3192	0.245969	0.305534	0.122182	0.597592	0.303714
15610594	Rv3458c	30S ribosomal protein S4 [Mycobacterium tuberculosis H37Rv | 83332.12]	6	6	329.95	23476	3	3	11	13	20	4	3	4	0.000468564	0.000553757	0.000851934	0.000170387	0.00012779	0.000170387	0.216905	0.244563	0.258281	0.784969	0.479911	0.650415
15610596	Rv3460c	30S ribosomal protein S13 [Mycobacterium tuberculosis H37Rv | 83332.12]	3	3	258.64	14351	3	3	10	8	13	3	3	2	0.000696816	0.000557452	0.00090586	0.000209045	0.000209045	0.000139363	0.322566	0.246195	0.27463	0.963065	0.78506	0.531989
15610599	Rv3463	hypothetical protein [Mycobacterium tuberculosis H37Rv | 83332.12]	2	2	174.75	30651	3	0	2	1	4	0	0	0	6.52507e-05	3.26254e-05	0.000130501	0	0	0	0.0302055	0.0144087	0.0395641	0	0	0
15610600	Rv3464	dTDP-glucose 4 6-dehydratase RMLB [Mycobacterium tuberculosis H37Rv | 83332.12]	3	3	170.82	37558	3	0	3	5	4	0	0	0	7.98765e-05	0.000133127	0.000106502	0	0	0	0.0369759	0.0587947	0.0322882	0	0	0
57117111	Rv3478	PE family protein [Mycobacterium tuberculosis H37Rv | 83332.12]	5	3	335.01	39414	3	3	42	42	58	9	11	12	0.00106561	0.00106561	0.00147156	0.000228345	0.000279089	0.00030446	0.493287	0.470619	0.446133	1.05198	1.04811	1.16221
15610621	Rv3485c	short chain dehydrogenase [Mycobacterium tuberculosis H37Rv | 83332.12]	7	7	320.97	33194	3	1	13	13	14	1	0	0	0.000391637	0.000391637	0.000421763	3.01259e-05	0	0	0.181294	0.172964	0.127866	0.13879	0	0
15610640	Rv3504	acyl-CoA dehydrogenase FADE26 [Mycobacterium tuberculosis H37Rv | 83332.12]	8	8	361.63	43785	3	0	14	14	15	0	0	0	0.000319744	0.000319744	0.000342583	0	0	0	0.148014	0.141213	0.103861	0	0	0
15610645	Rv3509c	hypothetical protein [Mycobacterium tuberculosis H37Rv | 83332.12]	8	8	403.09	52072	3	0	11	10	12	0	0	0	0.000211246	0.000192042	0.00023045	0	0	0	0.0977888	0.0848138	0.0698656	0	0	0
15610646	Rv3510c	hypothetical protein [Mycobacterium tuberculosis H37Rv | 83332.12]	4	4	230.47	31068	3	0	3	6	7	0	0	0	9.65624e-05	0.000193125	0.000225312	0	0	0	0.0447001	0.0852921	0.0683079	0	0	0
15610656	Rv3520c	coenzyme F420-dependent oxidoreductase [Mycobacterium tuberculosis H37Rv | 83332.12]	8	8	359.76	37617	3	2	17	21	23	3	3	0	0.000451923	0.000558258	0.000611426	7.97512e-05	7.97512e-05	0	0.209202	0.246551	0.185366	0.367412	0.299503	0
15610662	Rv3526	oxidoreductase [Mycobacterium tuberculosis H37Rv | 83332.12]	6	6	290.38	44268	3	0	6	6	7	0	0	0	0.000135538	0.000135538	0.000158128	0	0	0	0.0627425	0.0598594	0.0479396	0	0	0
15610670	Rv3534c	4-hydroxy-2-ketovalerate aldolase [Mycobacterium tuberculosis H37Rv | 83332.12]	2	2	121.31	36442	1	0	0	0	1	0	0	0	0	0	2.74409e-05	0	0	0	0	0	0.00831925	0	0	0
15610677	Rv3541c	hypothetical protein [Mycobacterium tuberculosis H37Rv | 83332.12]	2	2	83.27	13952	1	1	0	0	1	0	0	1	0	0	7.16743e-05	0	0	7.16743e-05	0	0	0.0217295	0	0	0.273601
15610678	Rv3542c	hypothetical protein [Mycobacterium tuberculosis H37Rv | 83332.12]	4	4	205.7	33972	3	0	2	3	5	0	0	0	5.8872e-05	8.8308e-05	0.00014718	0	0	0	0.0272527	0.0390006	0.0446206	0	0	0
15610679	Rv3543c	acyl-CoA dehydrogenase FADE29 [Mycobacterium tuberculosis H37Rv | 83332.12]	2	2	124.25	42715	2	0	1	0	1	0	0	0	2.3411e-05	0	2.3411e-05	0	0	0	0.0108373	0	0.00709751	0	0	0
15610682	Rv3546	acetyl-CoA acetyltransferase [Mycobacterium tuberculosis H37Rv | 83332.12]	3	3	254.91	41329	3	0	4	5	8	0	0	0	9.67843e-05	0.00012098	0.000193569	0	0	0	0.0448028	0.0534301	0.0586842	0	0	0
15610683	Rv3547	hypothetical protein [Mycobacterium tuberculosis H37Rv | 83332.12]	3	3	210.83	17371	2	0	2	0	5	0	0	0	0.000115134	0	0.000287836	0	0	0	0.0532974	0	0.0872633	0	0	0
15610687	Rv3551	CoA-transferase subunit alpha [Mycobacterium tuberculosis H37Rv | 83332.12]	2	2	140.24	31723	2	0	1	0	3	0	0	0	3.15229e-05	0	9.45686e-05	0	0	0	0.0145924	0	0.0286704	0	0	0
15610692	Rv3556c	acetyl-CoA acetyltransferase [Mycobacterium tuberculosis H37Rv | 83332.12]	4	4	231.3	40902	3	0	3	5	5	0	0	0	7.3346e-05	0.000122243	0.000122243	0	0	0	0.0339529	0.0539879	0.0370606	0	0	0
15610698	Rv3562	acyl-CoA dehydrogenase FADE31 [Mycobacterium tuberculosis H37Rv | 83332.12]	2	2	160.99	41332	3	0	1	4	2	0	0	0	2.41943e-05	9.67773e-05	4.83887e-05	0	0	0	0.0111999	0.042741	0.01467	0	0	0
57117125	Rv3566c	arylamine n-acetyltransferase nat (arylamine acetylase) [Mycobacterium tuberculosis H37Rv | 83332.12]	5	5	247.77	31029	3	1	3	5	10	0	1	0	9.66837e-05	0.00016114	0.000322279	0	3.22279e-05	0	0.0447563	0.0711661	0.0977054	0	0.121031	0
15610704	Rv3568c	biphenyl-2 3-diol 1 2-dioxygenase [Mycobacterium tuberculosis H37Rv | 83332.12]	7	7	377.37	33582	3	1	15	21	20	0	1	0	0.000446668	0.000625335	0.000595557	0	2.97779e-05	0	0.206769	0.276175	0.180555	0	0.11183	0
15610705	Rv3569c	2-hydroxy-6-oxo-6-phenylhexa-2 4-dienoate hydrolase BphD [Mycobacterium tuberculosis H37Rv | 83332.12]	6	6	290.51	31875	3	0	12	16	16	0	0	0	0.000376471	0.000501961	0.000501961	0	0	0	0.174274	0.221687	0.15218	0	0	0
15610706	Rv3570c	oxidoreductase [Mycobacterium tuberculosis H37Rv | 83332.12]	6	6	370.43	43143	3	0	5	6	15	0	0	0	0.000115894	0.000139072	0.000347681	0	0	0	0.0536488	0.0614203	0.105406	0	0	0
57117128	Rv3580c	cysteinyl-tRNA synthetase [Mycobacterium tuberculosis H37Rv | 83332.12]	11	11	399.45	51855	3	0	19	14	25	0	0	0	0.000366406	0.000269984	0.000482114	0	0	0	0.169615	0.119236	0.146162	0	0	0
15610717	Rv3581c	2-C-methyl-D-erythritol 2 4-cyclodiphosphate synthase [Mycobacterium tuberculosis H37Rv | 83332.12]	3	3	237.49	16458	3	0	6	3	9	0	0	0	0.000364564	0.000182282	0.000546847	0	0	0	0.168762	0.0805036	0.165788	0	0	0
15610719	Rv3583c	transcription factor [Mycobacterium tuberculosis H37Rv | 83332.12]	2	2	209.03	17907	0	0	0	0	0	0	0	0	0	0	0	0	0	0	0	0	0	0	0	0
15610720	Rv3584	lipoprotein LpqE [Mycobacterium tuberculosis H37Rv | 83332.12]	5	5	329.42	18819	3	3	17	14	16	2	5	2	0.000903342	0.000743929	0.000850205	0.000106276	0.000265689	0.000106276	0.41817	0.328551	0.257757	0.489609	0.997786	0.405684
15610723	Rv3587c	hypothetical protein [Mycobacterium tuberculosis H37Rv | 83332.12]	4	4	284.69	27099	3	3	5	4	6	2	2	5	0.000184509	0.000147607	0.00022141	7.38035e-05	7.38035e-05	0.000184509	0.0854117	0.0651895	0.067125	0.340011	0.277166	0.704322
57117131	Rv3596c	ATP-dependent protease ATP-binding subunit ClpC1 [Mycobacterium tuberculosis H37Rv | 83332.12]	7	6	311.38	93552	0	3	0	0	0	4	5	6	0	0	0	4.2757e-05	5.34462e-05	6.41355e-05	0	0	0	0.196981	0.200715	0.244823
15610736	Rv3600c	pantothenate kinase [Mycobacterium tuberculosis H37Rv | 83332.12]	5	5	268.36	29305	3	0	8	7	12	0	0	0	0.000272991	0.000238867	0.000409486	0	0	0	0.126371	0.105494	0.124144	0	0	0
15610745	Rv3609c	GTP cyclohydrolase I [Mycobacterium tuberculosis H37Rv | 83332.12]	2	2	171.67	22395	3	0	4	3	3	0	0	0	0.000178611	0.000133958	0.000133958	0	0	0	0.0826817	0.0591618	0.0406122	0	0	0
15610746	Rv3610c	membrane-bound protease FTSH (cell division protein) [Mycobacterium tuberculosis H37Rv | 83332.12]	3	3	185.9	81986	2	2	1	0	2	0	2	1	1.21972e-05	0	2.43944e-05	0	2.43944e-05	1.21972e-05	0.00564626	0	0.00739566	0	0.0916124	0.0465602
15610751	Rv3615c	hypothetical protein [Mycobacterium tuberculosis H37Rv | 83332.12]	2	2	192.75	10795	3	3	5	7	6	3	2	3	0.000463177	0.000648448	0.000555813	0.000277906	0.000185271	0.000277906	0.214411	0.286382	0.168506	1.28031	0.695779	1.06085
15610752	Rv3616c	EspA [Mycobacterium tuberculosis H37Rv | 83332.12]	6	6	372.81	39888	3	3	21	24	46	21	30	28	0.000526474	0.000601685	0.00115323	0.000526474	0.000752106	0.000701966	0.243712	0.26573	0.349625	2.42546	2.82451	2.6796
15610754	Rv3618	monooxygenase [Mycobacterium tuberculosis H37Rv | 83332.12]	5	5	283.3	43277	3	0	8	7	8	0	0	0	0.000184856	0.000161749	0.000184856	0	0	0	0.0855723	0.0714351	0.0560427	0	0	0
15610759	Rv3623	lipoprotein LpqG [Mycobacterium tuberculosis H37Rv | 83332.12]	5	5	319.02	24837	3	1	9	16	29	1	0	0	0.000362363	0.0006442	0.00116761	4.02625e-05	0	0	0.167743	0.284506	0.353985	0.185489	0	0
15610764	Rv3628	inorganic pyrophosphatase [Mycobacterium tuberculosis H37Rv | 83332.12]	2	2	191.38	18329	3	0	4	4	6	0	0	0	0.000218233	0.000218233	0.00032735	0	0	0	0.101023	0.0963812	0.0992428	0	0	0
57117137	Rv3634c	UDP-glucose 4-epimerase GALE1 (galactowaldenase) (UDP-galactose 4-epimerase) (uridine diphosphate galactose 4-epimerase) (uridine diphospho-galactose 4-epimerase) [Mycobacterium tuberculosis H37Rv | 83332.12]	6	6	322.43	33582	3	0	8	10	11	0	0	0	0.000238223	0.000297779	0.000327556	0	0	0	0.110277	0.131512	0.0993053	0	0	0
15610782	Rv3646c	DNA topoisomerase I [Mycobacterium tuberculosis H37Rv | 83332.12]	22	22	527.86	102335	3	0	45	41	46	0	0	0	0.000439732	0.000400645	0.000449504	0	0	0	0.203558	0.176942	0.136276	0	0	0
15610807	Rv3671c	membrane-associated serine protease [Mycobacterium tuberculosis H37Rv | 83332.12]	6	6	348.7	40721	3	2	16	12	26	1	0	1	0.000392918	0.000294688	0.000638491	2.45574e-05	0	2.45574e-05	0.181887	0.130147	0.193571	0.113135	0	0.0937424
15610816	Rv3680	anion transporter ATPase [Mycobacterium tuberculosis H37Rv | 83332.12]	2	2	185.25	41405	3	0	1	1	2	0	0	0	2.41517e-05	2.41517e-05	4.83033e-05	0	0	0	0.0111802	0.0106664	0.0146441	0	0	0
57117145	Rv3682	bifunctional membrane-associated penicillin-binding protein 1A/1B [Mycobacterium tuberculosis H37Rv | 83332.12]	5	5	278.4	84636	3	0	3	4	5	0	0	0	3.54459e-05	4.72612e-05	5.90765e-05	0	0	0	0.0164084	0.0208726	0.0179102	0	0	0
15610819	Rv3683	hypothetical protein [Mycobacterium tuberculosis H37Rv | 83332.12]	2	2	145.74	34394	1	0	0	0	3	0	0	0	0	0	8.72245e-05	0	0	0	0	0	0.0264439	0	0	0
15610820	Rv3684	lyase [Mycobacterium tuberculosis H37Rv | 83332.12]	9	9	408.79	37641	3	1	20	18	31	0	0	1	0.000531336	0.000478202	0.00082357	0	0	2.65668e-05	0.245963	0.211194	0.249682	0	0	0.101413
15610828	Rv3692	methanol dehydrogenase transcriptional regulatory protein MOXR2 [Mycobacterium tuberculosis H37Rv | 83332.12]	5	4	288.06	37936	3	0	5	8	11	0	0	0	0.000131801	0.000210881	0.000289962	0	0	0	0.0610125	0.0931342	0.0879078	0	0	0
15610832	Rv3696c	glycerol kinase [Mycobacterium tuberculosis H37Rv | 83332.12]	9	9	332.43	55860	3	0	9	10	15	0	0	0	0.000161117	0.000179019	0.000268528	0	0	0	0.0745834	0.0790624	0.0814098	0	0	0
15610838	Rv3702c	hypothetical protein [Mycobacterium tuberculosis H37Rv | 83332.12]	2	2	140.31	24627	1	0	0	0	2	0	0	0	0	0	8.12117e-05	0	0	0	0	0	0.024621	0	0	0
161352459	Rv3710	2-isopropylmalate synthase [Mycobacterium tuberculosis H37Rv | 83332.12]	13	13	422.09	65888	3	2	14	22	36	0	1	1	0.000212482	0.0003339	0.000546382	0	1.51773e-05	1.51773e-05	0.0983608	0.147464	0.165647	0	0.0569977	0.057936
15610849	Rv3713	cobyric acid synthase CobQ2 [Mycobacterium tuberculosis H37Rv | 83332.12]	2	2	162.51	24158	3	0	1	2	3	0	0	0	4.13942e-05	8.27883e-05	0.000124182	0	0	0	0.0191619	0.0365628	0.0376484	0	0	0
15610852	Rv3716c	hypothetical protein [Mycobacterium tuberculosis H37Rv | 83332.12]	3	3	288.66	13357	0	0	0	0	0	0	0	0	0	0	0	0	0	0	0	0	0	0	0	0
15610853	Rv3717	hypothetical protein [Mycobacterium tuberculosis H37Rv | 83332.12]	4	4	250	24836	3	1	8	11	9	0	0	1	0.000322113	0.000442905	0.000362377	0	0	4.02641e-05	0.149111	0.195606	0.109862	0	0	0.1537
15610855	Rv3719	hypothetical protein [Mycobacterium tuberculosis H37Rv | 83332.12]	3	3	184.34	53007	2	0	0	1	3	0	0	0	0	1.88654e-05	5.65963e-05	0	0	0	0	0.00833178	0.0171583	0	0	0
57117147	Rv3722c	hypothetical protein [Mycobacterium tuberculosis H37Rv | 83332.12]	8	8	357.93	47341	3	0	13	19	18	0	0	0	0.000274603	0.000401343	0.00038022	0	0	0	0.127118	0.17725	0.115271	0	0	0
15610866	Rv3730c	hypothetical protein [Mycobacterium tuberculosis H37Rv | 83332.12]	8	8	322.91	38544	3	0	15	16	21	0	0	0	0.000389166	0.00041511	0.000544832	0	0	0	0.18015	0.18333	0.165177	0	0	0
15610868	Rv3732	hypothetical protein [Mycobacterium tuberculosis H37Rv | 83332.12]	4	4	256.66	37533	3	0	7	4	6	0	0	0	0.000186503	0.000106573	0.000159859	0	0	0	0.0863347	0.0470671	0.0484646	0	0	0
15610883	Rv3747	hypothetical protein [Mycobacterium tuberculosis H37Rv | 83332.12]	2	2	198.94	13540	2	2	1	1	0	0	3	1	7.38552e-05	7.38552e-05	0	0	0.000221566	7.38552e-05	0.0341886	0.0326176	0	0	0.832083	0.281927
15610888	Rv3752c	cytidine/deoxycytidylate deaminase [Mycobacterium tuberculosis H37Rv | 83332.12]	3	3	249.83	15877	3	0	2	2	7	0	0	0	0.000125968	0.000125968	0.000440889	0	0	0	0.0583126	0.055633	0.133664	0	0	0
15610890	Rv3754	prephenate dehydrogenase [Mycobacterium tuberculosis H37Rv | 83332.12]	2	2	189.18	30991	3	0	1	2	5	0	0	0	3.22674e-05	6.45349e-05	0.000161337	0	0	0	0.0149371	0.0285013	0.0489126	0	0	0
15610891	Rv3755c	hypothetical protein [Mycobacterium tuberculosis H37Rv | 83332.12]	2	2	179.71	22002	0	0	0	0	0	0	0	0	0	0	0	0	0	0	0	0	0	0	0	0
15610899	Rv3763	19 kDa lipoprotein antigen precursor LPQH [Mycobacterium tuberculosis H37Rv | 83332.12]	2	2	288.9	15147	3	3	62	65	67	21	30	30	0.00409322	0.00429128	0.00442332	0.00138641	0.00198059	0.00198059	1.89481	1.89521	1.34102	6.38718	7.43804	7.56048
15610910	Rv3774	enoyl-CoA hydratase [Mycobacterium tuberculosis H37Rv | 83332.12]	7	7	351.92	29101	3	3	11	12	19	3	2	2	0.000377994	0.000412357	0.000652899	0.000103089	6.87262e-05	6.87262e-05	0.174979	0.182114	0.197939	0.47493	0.258099	0.262347
15610913	Rv3777	oxidoreductase [Mycobacterium tuberculosis H37Rv | 83332.12]	2	2	180.12	33963	3	0	8	6	7	0	0	0	0.00023555	0.000176663	0.000206107	0	0	0	0.10904	0.0780218	0.0624854	0	0	0
15610914	Rv3778c	aminotransferase [Mycobacterium tuberculosis H37Rv | 83332.12]	11	11	495.1	41852	3	2	22	25	33	1	2	0	0.000525662	0.000597343	0.000788493	2.38937e-05	4.77874e-05	0	0.243336	0.263812	0.239047	0.110078	0.179464	0
15610916	Rv3780	hypothetical protein [Mycobacterium tuberculosis H37Rv | 83332.12]	2	2	215.71	19516	3	0	4	4	3	0	0	0	0.00020496	0.00020496	0.00015372	0	0	0	0.0948789	0.0905191	0.0466033	0	0	0
15610927	Rv3791	short chain dehydrogenase [Mycobacterium tuberculosis H37Rv | 83332.12]	4	4	232.35	27469	3	0	2	4	7	0	0	0	7.28093e-05	0.000145619	0.000254833	0	0	0	0.0337045	0.0643114	0.0772577	0	0	0
57117157	Rv3796	hypothetical protein [Mycobacterium tuberculosis H37Rv | 83332.12]	3	3	187.77	39444	1	0	0	0	5	0	0	0	0	0	0.000126762	0	0	0	0	0	0.0384305	0	0	0
15610933	Rv3797	acyl-CoA dehydrogenase FADE35 [Mycobacterium tuberculosis H37Rv | 83332.12]	10	10	411.91	65322	3	0	12	14	13	0	0	0	0.000183705	0.000214323	0.000199014	0	0	0	0.0850398	0.0946541	0.0603351	0	0	0
57117158	Rv3799c	propionyl-CoA carboxylase beta chain [Mycobacterium tuberculosis H37Rv | 83332.12]	11	11	405.59	56680	3	0	19	14	26	0	0	0	0.000335215	0.000247001	0.000458716	0	0	0	0.155176	0.109086	0.139069	0	0	0
15610936	Rv3800c	polyketide synthase PKS13 [Mycobacterium tuberculosis H37Rv | 83332.12]	46	46	758.39	186444	3	3	198	240	352	8	4	4	0.00106198	0.00128725	0.00188797	4.29083e-05	2.14542e-05	2.14542e-05	0.491606	0.568504	0.572375	0.197678	0.0805704	0.0818967
15610937	Rv3801c	acyl-CoA synthetase [Mycobacterium tuberculosis H37Rv | 83332.12]	10	10	432.35	69232	3	0	16	18	18	0	0	0	0.000231107	0.000259995	0.000259995	0	0	0	0.106983	0.114825	0.0788228	0	0	0
15610938	Rv3802c	hypothetical protein [Mycobacterium tuberculosis H37Rv | 83332.12]	3	3	208.46	35448	3	2	3	4	4	0	3	1	8.4631e-05	0.000112841	0.000112841	0	8.4631e-05	2.82103e-05	0.0391769	0.0498355	0.0342101	0	0.317829	0.107687
15610940	Rv3804c	secreted antigen 85-A FBPA (Mycolyl transferase 85A) (fibronectin-binding protein A) (antigen 85 complex A) [Mycobacterium tuberculosis H37Rv | 83332.12]	2	2	220.1	35686	3	2	1	3	1	0	2	2	2.80222e-05	8.40666e-05	2.80222e-05	0	5.60444e-05	5.60444e-05	0.0129719	0.0371274	0.00849549	0	0.210473	0.213937
15610944	Rv3808c	bifunctional UDP-galactofuranosyl transferase GLFT [Mycobacterium tuberculosis H37Rv | 83332.12]	3	3	191.56	71507	3	0	4	3	5	0	0	0	5.59386e-05	4.19539e-05	6.99232e-05	0	0	0	0.0258948	0.0185286	0.0211986	0	0	0
15610945	Rv3809c	UDP-galactopyranose mutase Glf [Mycobacterium tuberculosis H37Rv | 83332.12]	3	3	253.81	45814	3	0	3	3	9	0	0	0	6.54822e-05	6.54822e-05	0.000196447	0	0	0	0.0303126	0.0289197	0.0595567	0	0	0
15610952	Rv3816c	acyltransferase [Mycobacterium tuberculosis H37Rv | 83332.12]	3	3	183.02	28454	3	0	3	2	4	0	0	0	0.000105433	7.02889e-05	0.000140578	0	0	0	0.0488066	0.0310426	0.042619	0	0	0
15610954	Rv3818	hypothetical protein [Mycobacterium tuberculosis H37Rv | 83332.12]	3	3	225.05	57647	2	0	0	1	3	0	0	0	0	1.7347e-05	5.20409e-05	0	0	0	0	0.00766115	0.0157772	0	0	0
57117162	Rv3820c	polyketide synthase associated protein PapA2 [Mycobacterium tuberculosis H37Rv | 83332.12]	4	4	242.49	52150	3	0	2	2	6	0	0	0	3.83509e-05	3.83509e-05	0.000115053	0	0	0	0.0177532	0.0169374	0.0348806	0	0	0
15610960	Rv3824c	polyketide synthase associated protein [Mycobacterium tuberculosis H37Rv | 83332.12]	3	3	193.21	56128	3	0	2	1	3	0	0	0	3.56328e-05	1.78164e-05	5.34493e-05	0	0	0	0.0164949	0.00786849	0.0162042	0	0	0
15610961	Rv3825c	polyketide synthase PKS2 [Mycobacterium tuberculosis H37Rv | 83332.12]	29	28	621.07	225774	3	3	46	51	73	1	3	1	0.000203744	0.00022589	0.000323332	4.42921e-06	1.32876e-05	4.42921e-06	0.0943158	0.0997625	0.0980247	0.0204053	0.0499012	0.0169076
15610962	Rv3826	acyl-CoA synthetase [Mycobacterium tuberculosis H37Rv | 83332.12]	4	3	209.1	62841	3	0	1	2	6	0	0	0	1.59132e-05	3.18264e-05	9.54791e-05	0	0	0	0.00736644	0.0140559	0.0289464	0	0	0
15610971	Rv3835	hypothetical protein [Mycobacterium tuberculosis H37Rv | 83332.12]	3	3	196.18	47043	0	0	0	0	0	0	0	0	0	0	0	0	0	0	0	0	0	0	0	0
15610974	Rv3838c	prephenate dehydratase [Mycobacterium tuberculosis H37Rv | 83332.12]	2	2	144.74	33633	0	0	0	0	0	0	0	0	0	0	0	0	0	0	0	0	0	0	0	0
15610977	Rv3841	bacterioferritin BfrB [Mycobacterium tuberculosis H37Rv | 83332.12]	5	5	326.76	20442	3	3	38	34	45	11	5	3	0.00185892	0.00166324	0.00220135	0.000538108	0.000244594	0.000146757	0.86052	0.734559	0.667384	2.47905	0.918566	0.560212
15610982	Rv3846	superoxide dismutase [Fe] SODA [Mycobacterium tuberculosis H37Rv | 83332.12]	5	5	342.25	23034	3	3	6	10	14	1	2	2	0.000260485	0.000434141	0.000607797	4.34141e-05	8.68282e-05	8.68282e-05	0.120582	0.191735	0.184266	0.200008	0.32608	0.331448
15610986	Rv3850	hypothetical protein [Mycobacterium tuberculosis H37Rv | 83332.12]	3	3	211.57	23811	3	0	3	2	7	0	0	0	0.000125992	8.39948e-05	0.000293982	0	0	0	0.0583236	0.0370957	0.0891265	0	0	0
15610988	Rv3852	histone-like protein HNS [Mycobacterium tuberculosis H37Rv | 83332.12]	2	2	154.18	13823	3	3	3	3	4	1	2	1	0.00021703	0.00021703	0.000289373	7.23432e-05	0.000144686	7.23432e-05	0.100466	0.0958495	0.0877292	0.333284	0.543365	0.276155
15610994	Rv3858c	glutamate synthase subunit beta [Mycobacterium tuberculosis H37Rv | 83332.12]	3	3	232.03	53452	3	0	1	1	3	0	0	0	1.87084e-05	1.87084e-05	5.61251e-05	0	0	0	0.00866037	0.00826241	0.0170155	0	0	0
15610995	Rv3859c	ferredoxin-dependent glutamate synthase [NADPH] large subunit [Mycobacterium tuberculosis H37Rv | 83332.12]	12	12	406.56	165942	3	0	12	5	17	0	0	0	7.23144e-05	3.0131e-05	0.000102445	0	0	0	0.0334754	0.0133071	0.0310584	0	0	0
15611000	Rv3864	hypothetical protein [Mycobacterium tuberculosis H37Rv | 83332.12]	5	5	321.96	42069	3	3	7	8	7	5	11	11	0.000166393	0.000190164	0.000166393	0.000118852	0.000261475	0.000261475	0.0770258	0.0839844	0.0504455	0.547551	0.981961	0.998125
15611001	Rv3865	hypothetical protein [Mycobacterium tuberculosis H37Rv | 83332.12]	4	4	277.59	10618	3	3	5	5	7	1	4	5	0.000470898	0.000470898	0.000659258	9.41797e-05	0.000376719	0.000470898	0.217986	0.207969	0.199867	0.433884	1.41475	1.79755
15611004	Rv3868	hypothetical protein [Mycobacterium tuberculosis H37Rv | 83332.12]	3	3	194.83	62426	3	0	1	1	3	0	0	0	1.6019e-05	1.6019e-05	4.80569e-05	0	0	0	0.00741541	0.00707466	0.0145694	0	0	0
15611010	Rv3874	10 kDa culture filtrate antigen EsxB [Mycobacterium tuberculosis H37Rv | 83332.12]	5	5	423.59	10794	3	3	9	9	15	5	7	6	0.000833797	0.000833797	0.00138966	0.00046322	0.000648508	0.000555864	0.385976	0.36824	0.421304	2.13405	2.43545	2.12189
57117165	Rv3875	6 kDa early secretory antigenic target ESXA (ESAT-6) [Mycobacterium tuberculosis H37Rv | 83332.12]	3	3	352.09	9904	3	3	23	15	30	8	8	5	0.00232229	0.00151454	0.00302908	0.000807754	0.000807754	0.000504847	1.07502	0.668885	0.918326	3.72131	3.03349	1.92714
15611015	Rv3879c	hypothetical protein [Mycobacterium tuberculosis H37Rv | 83332.12]	8	8	387.89	74492	3	2	7	4	12	0	2	1	9.39698e-05	5.3697e-05	0.000161091	0	2.68485e-05	1.34243e-05	0.0435	0.0237149	0.048838	0	0.100829	0.0512442
15611016	Rv3880c	hypothetical protein [Mycobacterium tuberculosis H37Rv | 83332.12]	2	2	161.56	12200	0	0	0	0	0	0	0	0	0	0	0	0	0	0	0	0	0	0	0	0
15611017	Rv3881c	hypothetical protein [Mycobacterium tuberculosis H37Rv | 83332.12]	6	6	327.98	47594	3	3	5	4	16	5	13	21	0.000105055	8.40442e-05	0.000336177	0.000105055	0.000273144	0.000441232	0.0486316	0.0371175	0.101919	0.483988	1.02578	1.68431
57117168	Rv3907c	poly(A) polymerase [Mycobacterium tuberculosis H37Rv | 83332.12]	8	8	357.59	53088	3	0	6	7	10	0	0	0	0.00011302	0.000131857	0.000188366	0	0	0	0.0523185	0.0582335	0.0571071	0	0	0
15611046	Rv3910	transmembrane protein [Mycobacterium tuberculosis H37Rv | 83332.12]	4	4	177.15	123563	1	0	0	0	7	0	0	0	0	0	5.66513e-05	0	0	0	0	0	0.017175	0	0	0
15611050	Rv3914	thioredoxin trxC (TRX) (MPT46) [Mycobacterium tuberculosis H37Rv | 83332.12]	3	3	238.73	12544	0	0	0	0	0	0	0	0	0	0	0	0	0	0	0	0	0	0	0	0
15611056	Rv3920c	hypothetical protein [Mycobacterium tuberculosis H37Rv | 83332.12]	7	7	336.61	20559	2	0	1	0	2	0	0	0	4.86405e-05	0	9.7281e-05	0	0	0	0.0225164	0	0.0294927	0	0	0
															4.86405e-05	0	9.7281e-05	0	0	0	0.0225164	0	0.0294927	0	0	0
