# Supplementary material for: Immunogenicity of Mycobacterial Extracellular Vesicles Isolated From Host-Related Conditions Informs About Tuberculosis Disease Status
Source: Front Microbiol. 2022 Jun 22;13:907296. doi: 10.3389/fmicb.2022.907296 (PMC9257102; doi:10.3389/fmicb.2022.907296)
Supplement: Supplementary file 1 [file Data_Sheet_1.zip › Table S2.xlsx]

## Sheet: Spearman correlation
Supplementary Table S2
Correlation matrix showing Spearman’s correlations for the analyzed bands
Band	A	B	C	D
A	1	·	·	·
B	0.688467	1	·	·
C	0.401726	0.421424	1	·
D	0.461625	0.156313	0.298165	1
Matrix showing Spearman’s correlation p-values for the analyzed bands (statistical significance at p-value <0.05)
Band	A	B	C	D
A	·	·	·	·
B	<0.001	·	·	·
C	0.00623224	0.00438642	·	·
D	0.00141339	0.310937	0.0466598	·
