# Supplementary material for: Immunogenicity of Mycobacterial Extracellular Vesicles Isolated From Host-Related Conditions Informs About Tuberculosis Disease Status
Source: Front Microbiol. 2022 Jun 22;13:907296. doi: 10.3389/fmicb.2022.907296 (PMC9257102; doi:10.3389/fmicb.2022.907296)
Supplement: Supplementary file 1 [file Data_Sheet_1.zip › Table S3.xlsx]

## Sheet: Bands median (IQR)
Supplementary Table S3. Median (IQR*) of band areas (pixel2) by TB status (n=90)
Band	Overall	Healthy controls	TB-Latent	TB-Positive
A	58.61 (23.66 - 161.26)	20.95 (14.54 - 32.19)	114.56 (47.75 - 129.45)	393.09 (106.81 - 949.31)
B	325.16 (73.85 - 3464.94)	69.14 (42.01 - 116.53)	256.36 (93.85 - 436.53)	6581.29 (3228.41 - 9639.61)
C	406.11 (85.85 - 655.92)	45.07 (26.16 - 231.09)	427.58 (99.94 - 513.86)	724.84 (416.05 - 2446.72)
D	335.28 (38.34 - 1784.05)	31.78 (24.16 - 42.67)	2441.15 (1758.41 - 3237.36)	370.21 (150.56 - 750.02)
* Interquartile range
