# Supplementary material for: Immunogenicity of Mycobacterial Extracellular Vesicles Isolated From Host-Related Conditions Informs About Tuberculosis Disease Status
Source: Front Microbiol. 2022 Jun 22;13:907296. doi: 10.3389/fmicb.2022.907296 (PMC9257102; doi:10.3389/fmicb.2022.907296)
Supplement: Supplementary file 1 [file Data_Sheet_1.zip › Table S4.xlsx]

## Sheet: Delong test comparing AUCs
Supplementary Table S4. Matrixes showing Delong test p-values for the comparison of AUCs (significant at p-value <0.05)
Positives	Band	A	B	C	D
	A	·	·	·	·
	B	0.223602	·	·	·
	C	0.483636	0.095903	·	·
	D	0.925888	0.292155	0.441796	·
Latent	Band	A	B	C	D
	A	·	·	·	·
	B	0.0828471	·	·	·
	C	0.126134	0.873585	·	·
	D	0.0881704	0.0094335	0.0134056	·
Mtb-infected	Band	A	B	C	D
	A	·	·	·	·
	B	0.341501	·	·	·
	C	0.208473	0.604633	·	·
	D	0.243334	0.0932603	0.0751082	·
